# Supplementary material for: IgaA negatively regulates the Rcs Phosphorelay via contact with the RcsD Phosphotransfer Protein
Source: PLoS Genet. 2020 Jul 27;16(7):e1008610. doi: 10.1371/journal.pgen.1008610 (PMC7418988; doi:10.1371/journal.pgen.1008610)
Supplement: S1 Data — Each excel or Prism file is named to match the appropriate figure or figures, with the date on which the data was generated, and in some cases with additional information. (ZIP) [file pgen.1008610.s008.zip]

Archive with 65 entries (62 files):
- S1Data/
- S1Data/Fig5A data_8-5-19 RcsC alleles PMBN.pzfx
- __MACOSX/
- __MACOSX/S1Data/
- __MACOSX/S1Data/._Fig5A data_8-5-19 RcsC alleles PMBN.pzfx
- S1Data/Fig3A data_3-26-19 RcsD 462 and 383.pzfx
- __MACOSX/S1Data/._Fig3A data_3-26-19 RcsD 462 and 383.pzfx
- S1Data/Fig3B data_8-1-19 WT graph top.pzfx
- __MACOSX/S1Data/._Fig3B data_8-1-19 WT graph top.pzfx
- S1Data/Fig3C and S4BFig data 5-9-20.pzfx
- __MACOSX/S1Data/._Fig3C and S4BFig data 5-9-20.pzfx
- S1Data/S2CFig data_1-7-17 RcsF deletion IgaA-RcsD.xlsx
- __MACOSX/S1Data/._S2CFig data_1-7-17 RcsF deletion IgaA-RcsD.xlsx
- S1Data/S5EFig data_11-1-18 IgaA D_N_H point mutants.xlsx
- __MACOSX/S1Data/._S5EFig data_11-1-18 IgaA D_N_H point mutants.xlsx
- S1Data/Fig2A, 2B, S2B, S2CFig data_11-4-16 IgaA-D-D383-C.xlsx
- __MACOSX/S1Data/._Fig2A, 2B, S2B, S2CFig data_11-4-16 IgaA-D-D383-C.xlsx
- S1Data/Fig2B data_5-28-17 two orientations IgaA binds RcsD683 and Rcs522.xlsx
- __MACOSX/S1Data/._Fig2B data_5-28-17 two orientations IgaA binds RcsD683 and Rcs522.xlsx
- S1Data/S3AFig data_all graphs Fig S3B Left graph_3-27-19 Wt and D- C terminal truncations.pzfx
- __MACOSX/S1Data/._S3AFig data_all graphs Fig S3B Left graph_3-27-19 Wt and D- C terminal truncations.pzfx
- S1Data/Fig1B and S1A S1B S1CFig data_5-24-18 Rcs mutants.pzfx
- __MACOSX/S1Data/._Fig1B and S1A S1B S1CFig data_5-24-18 Rcs mutants.pzfx
- S1Data/S5AFig data_4-18-19 low signal RcsD point mutants and T411A.pzfx
- __MACOSX/S1Data/._S5AFig data_4-18-19 low signal RcsD point mutants and T411A.pzfx
- S1Data/Fig2B data_5-4-19 RcsD462.xlsx
- __MACOSX/S1Data/._Fig2B data_5-4-19 RcsD462.xlsx
- S1Data/S2DFig data_3-6-17 IgaA and RcsC.xlsx
- __MACOSX/S1Data/._S2DFig data_3-6-17 IgaA and RcsC.xlsx
- S1Data/Fig2B data_4-4-18 RcsD del peri.xlsx
- __MACOSX/S1Data/._Fig2B data_4-4-18 RcsD del peri.xlsx
- S1Data/S2A and S5EFig data_3-2-17 IgaAL643P.xlsx
- __MACOSX/S1Data/._S2A and S5EFig data_3-2-17 IgaAL643P.xlsx
- S1Data/Fig4A_5B_S3BFig data_right graph_8-23-19 A22 graphs and 841.pzfx
- __MACOSX/S1Data/._Fig4A_5B_S3BFig data_right graph_8-23-19 A22 graphs and 841.pzfx
- S1Data/S6AFig data 4_9_20.xlsx
- __MACOSX/S1Data/._S6AFig data 4_9_20.xlsx
- S1Data/S5EFig data_10-13-18 L643A.xlsx
- __MACOSX/S1Data/._S5EFig data_10-13-18 L643A.xlsx
- S1Data/S2CFig_8-5-19 RcsD- background IgaA.xlsx
- __MACOSX/S1Data/._S2CFig_8-5-19 RcsD- background IgaA.xlsx
- S1Data/S3DFig data_left graph_9-27-19 plasmid RcsD changes signal level in RcsC- and CD-.pzfx
- __MACOSX/S1Data/._S3DFig data_left graph_9-27-19 plasmid RcsD changes signal level in RcsC- and CD-.pzfx
- S1Data/S5FFig data_12-7-18 IgaA L643A.pzfx
- __MACOSX/S1Data/._S5FFig data_12-7-18 IgaA L643A.pzfx
- S1Data/Fig4B and S5BFig data 6-21-19 IgaA loop deletions with RcsD wt and T411A.xlsx
- __MACOSX/S1Data/._Fig4B and S5BFig data 6-21-19 IgaA loop deletions with RcsD wt and T411A.xlsx
- S1Data/S5FFig data_11-14-18 IgaA point mutants.pzfx
- __MACOSX/S1Data/._S5FFig data_11-14-18 IgaA point mutants.pzfx
- S1Data/S3CFig data_middle and right graph S3D right graph_9-5-19.pzfx
- __MACOSX/S1Data/._S3CFig data_middle and right graph S3D right graph_9-5-19.pzfx
- S1Data/Fig3B data_8-4-19 rcsD del graph botto m.pzfx
- __MACOSX/S1Data/._Fig3B data_8-4-19 rcsD del graph botto m.pzfx
- S1Data/S1DFig data 5-24-19 RcsD541 compared to other D- alleles.pzfx
- __MACOSX/S1Data/._S1DFig data 5-24-19 RcsD541 compared to other D- alleles.pzfx
- S1Data/S2EFig data 6_6_20.xlsx
- __MACOSX/S1Data/._S2EFig data 6_6_20.xlsx
- S1Data/S3BFig data_middle graphs_5-7-19 RcsD543 and H842A.pzfx
- __MACOSX/S1Data/._S3BFig data_middle graphs_5-7-19 RcsD543 and H842A.pzfx
- S1Data/S1FFig data_8-6-19 AckA strains.pzfx
- __MACOSX/S1Data/._S1FFig data_8-6-19 AckA strains.pzfx
- S1Data/S4CFig data_11-16-18.pzfx
- __MACOSX/S1Data/._S4CFig data_11-16-18.pzfx
- S1Data/S6B data_7-6-18 C periplasmic deletions.pzfx
- __MACOSX/S1Data/._S6B data_7-6-18 C periplasmic deletions.pzfx
