# Supplementary material for: IgaA negatively regulates the Rcs Phosphorelay via contact with the RcsD Phosphotransfer Protein
Source: PLoS Genet. 2020 Jul 27;16(7):e1008610. doi: 10.1371/journal.pgen.1008610 (PMC7418988; doi:10.1371/journal.pgen.1008610)
Supplement: S1 Data — Each excel or Prism file is named to match the appropriate figure or figures, with the date on which the data was generated, and in some cases with additional information. (ZIP) [file pgen.1008610.s008.zip › S1Data/S2CFig data_1-7-17 RcsF deletion IgaA-RcsD.xlsx]

## Sheet: Sheet1
2017-01-07
Sample	Measured OD600	Dilution	Actual OD600	Time (min)	OD420	OD550	Miller units				I'm going to re-do this experiment with just 2+7 (less weird background issues?) at 24 hr.
Wild type											But I think it's time to try a new method of IgaA and RcsD investigation. BACTH is too funky.
IgaA-T25+T18	0.263	20	5.26	9	0.314	0.121	43.1981
IgaA-T25+T18	0.263	20	5.26	9	0.321	0.123	44.6768	Avg	45.0641
IgaA-T25+T18	0.263	20	5.26	9	0.329	0.124	47.3173	SD	2.0867
IgaA-T25+T18 P	0.131	20	2.62	13	0.193	0.051	60.9219
IgaA-T25+T18 P	0.131	20	2.62	13	0.189	0.043	66.7939	Avg	65.4727	1.45288
IgaA-T25+T18 P	0.131	20	2.62	13	0.187	0.04	68.7023	SD	4.05497
RcsD-T18+T25	0.268	20	5.36	10	0.375	0.13	55.0373
RcsD-T18+T25	0.268	20	5.36	10	0.374	0.131	54.0112	Avg	55.3483
RcsD-T18+T25	0.268	20	5.36	10	0.382	0.131	56.9963	SD	1.51664
RcsD-T18+T25 P	0.156	20	3.12	12	0.241	0.059	73.5844
RcsD-T18+T25 P	0.156	20	3.12	12	0.246	0.063	72.516	Avg	73.2728	1.32385
RcsD-T18+T25 P	0.156	20	3.12	12	0.236	0.056	73.7179	SD	0.658772
IgaA-T25+RcsD-T18	0.146	20	2.92	2.5	0.432	0.07	847.945
IgaA-T25+RcsD-T18	0.146	20	2.92	2.5	0.434	0.072	843.836	Avg	871.005	15.7368
IgaA-T25+RcsD-T18	0.146	20	2.92	2.5	0.457	0.069	921.233	SD	43.5475
IgaA-T25+RcsD-T18 P	0.1	20	2	2.36	0.441	0.032	1631.36
IgaA-T25+RcsD-T18 P	0.1	20	2	2.36	0.451	0.033	1666.31	Avg	1657.49	22.6208
IgaA-T25+RcsD-T18 P	0.1	20	2	2.36	0.453	0.033	1674.79	SD	23.0225
IgaA-T18+T25	0.27	20	5.4	12.33	0.359	0.107	51.5905
IgaA-T18+T25	0.27	20	5.4	12.33	0.359	0.106	52.1162	Avg	52.2914
IgaA-T18+T25	0.27	20	5.4	12.33	0.366	0.108	53.1675	SD	0.802971
IgaA-T18+T25 P	0.143	20	2.86	11	0.324	0.052	148.125
IgaA-T18+T25 P	0.143	20	2.86	11	0.32	0.048	150.032	Avg	149.873	2.86611	I thought this was background, then it happened again below.
IgaA-T18+T25 P	0.143	20	2.86	11	0.317	0.045	151.462	SD	1.67445
RcsD-T25+T18	0.264	20	5.28	11.33	0.353	0.11	53.6588				What if I'm just stressing the fuck out of these cells and they revert to cya+ in pique?
RcsD-T25+T18	0.264	20	5.28	11.33	0.354	0.109	54.5782	Avg	54.4111
RcsD-T25+T18	0.264	20	5.28	11.33	0.371	0.118	54.9961	SD	0.684138
RcsD-T25+T18 P	0.148	20	2.96	14	0.221	0.05	64.4305
RcsD-T25+T18 P	0.148	20	2.96	14	0.226	0.052	65.1544	Avg	64.9936	1.19449
RcsD-T25+T18 P	0.148	20	2.96	14	0.223	0.05	65.3958	SD	0.502333
IgaA-T18+RcsD-T25	0.129	20	2.58	2.55	0.537	0.056	1334.55
IgaA-T18+RcsD-T25	0.129	20	2.58	2.55	0.537	0.058	1323.91	Avg	1336.32	24.5598
IgaA-T18+RcsD-T25	0.129	20	2.58	2.55	0.544	0.057	1350.51	SD	13.3883		Is IgaA rate limiting? Like you need more, maybe 2:1 stoich? Or is it just stressing the fuck out of the cells.
IgaA-T18+RcsD-T25 P	0.08	20	1.6	2.5	0.572	0.022	2667.5
IgaA-T18+RcsD-T25 P	0.08	20	1.6	2.5	0.586	0.031	2658.75	Avg	2706.67	41.6451
IgaA-T18+RcsD-T25 P	0.08	20	1.6	2.5	0.599	0.023	2793.75	SD	75.5432
RcsF-
IgaA-T25+T18	0.267	20	5.34	12	0.375	0.12	51.4981
IgaA-T25+T18	0.267	20	5.34	12	0.377	0.121	51.5762	Avg	51.7322
IgaA-T25+T18	0.267	20	5.34	12	0.377	0.12	52.1223	SD	0.340114
IgaA-T25+T18 P	0.116	20	2.32	18.5	0.204	0.041	61.6263
IgaA-T25+T18 P	0.116	20	2.32	18.5	0.204	0.042	60.8108	Avg	61.8981	1.19651
IgaA-T25+T18 P	0.116	20	2.32	18.5	0.204	0.039	63.2572	SD	1.24565
RcsD-T18+T25	0.274	20	5.48	12	0.383	0.122	51.5511
RcsD-T18+T25	0.274	20	5.48	12	0.388	0.125	51.4751	Avg	51.6778
RcsD-T18+T25	0.274	20	5.48	12	0.388	0.124	52.0073	SD	0.28786
RcsD-T18+T25 P	0.12	20	2.4	18.5	0.197	0.041	56.4189
RcsD-T18+T25 P	0.12	20	2.4	18.5	0.2	0.039	59.3468	Avg	58.7462
RcsD-T18+T25 P	0.12	20	2.4	18.5	0.199	0.037	60.473	SD	2.0927
IgaA-T25+RcsD-T18	0.162	20	3.24	4	0.69	0.079	851.466
IgaA-T25+RcsD-T18	0.162	20	3.24	4	0.668	0.077	822.917	Avg	792.438	15.3181
IgaA-T25+RcsD-T18	0.162	20	3.24	4	0.592	0.078	702.932	SD	78.818
IgaA-T25+RcsD-T18 P	0.1	20	2	3.75	0.619	0.032	1501.33
IgaA-T25+RcsD-T18 P	0.1	20	2	3.75	0.636	0.034	1537.33	Avg	1543.11	24.9299
IgaA-T25+RcsD-T18 P	0.1	20	2	3.75	0.656	0.034	1590.67	SD	44.9461
IgaA-T18+T25	0.259	20	5.18	17	0.393	0.103	48.3193
IgaA-T18+T25	0.259	20	5.18	17	0.397	0.106	48.0354	Avg	48.2247
IgaA-T18+T25	0.259	20	5.18	17	0.4	0.107	48.3193	SD	0.163908
IgaA-T18+T25 P	0.123	20	2.46	5.5	0.432	0.044	524.76
IgaA-T18+T25 P	0.123	20	2.46	5.5	0.402	0.041	488.174	Avg	491.993	10.2021	What's weird is that this happened in two different backgrounds in separate transformations.
IgaA-T18+T25 P	0.123	20	2.46	5.5	0.385	0.041	463.045	SD	31.0341		just lots more here… Cell stress causing cya reversion? That could put paid to all of this.
RcsD-T25+T18	0.259	20	5.18	17.33	0.429	0.111	52.3007
RcsD-T25+T18	0.259	20	5.18	17.33	0.433	0.113	52.4121	Avg	51.8365
RcsD-T25+T18	0.259	20	5.18	17.33	0.424	0.112	50.7968	SD	0.902129
RcsD-T25+T18 P	0.112	20	2.24	24	0.222	0.037	58.5007
RcsD-T25+T18 P	0.112	20	2.24	24	0.223	0.037	58.8728	Avg	58.5937
RcsD-T25+T18 P	0.112	20	2.24	24	0.22	0.036	58.4077	SD	0.246071
IgaA-T18+RcsD-T25	0.153	20	3.06	3	0.573	0.07	981.481
IgaA-T18+RcsD-T25	0.153	20	3.06	3	0.58	0.07	996.732	Avg	982.571	18.9552
IgaA-T18+RcsD-T25	0.153	20	3.06	3	0.571	0.072	969.499	SD	13.6492
IgaA-T18+RcsD-T25 P	0.089	20	1.78	2.5	0.735	0.037	3012.36
IgaA-T18+RcsD-T25 P	0.089	20	1.78	2.5	0.746	0.03	3116.85	Avg	3038.95	51.8648	This set got newly made Z buffer because I was just short of using the same stock for this whole thing.
IgaA-T18+RcsD-T25 P	0.089	20	1.78	2.5	0.712	0.027	2987.64	SD	68.5884

## Sheet: Sheet2
IgaA-T25+T18	45.0641	2.0867
IgaA-T25+T18 P	65.4727	4.05497
RcsD-T18+T25	55.3483	1.51664
RcsD-T18+T25 P	73.2728	0.658772
IgaA-T25+RcsD-T18	871.005	43.5475
IgaA-T25+RcsD-T18 P	1657.49	23.0225
IgaA-T25+T18	51.7322	0.340114
IgaA-T25+T18 P	61.8981	1.24565
RcsD-T18+T25	51.6778	0.28786
RcsD-T18+T25 P	58.7462	2.0927
IgaA-T25+RcsD-T18	792.438	78.818
IgaA-T25+RcsD-T18 P	1543.11	44.9461

## Sheet: Sheet3
											Polymyxin effect should be F dependent. Of course, I don't usually mess with PMBN in LB… but I can't see how that would make a difference
											PMBN stress didn't cause background cya reversion though - those controls are clean
											We've seen that enough PMBN (100ug/mL) can overhwhelm even an F deletion, however --- depending on MOI effect (I should really calculated this every time!!!) might this be that?
											Periplasmic integrity compromised, change in IgaA disulfides?
											I could do a PMBN concentration range in these, might shed more light
