# Supplementary material for: IgaA negatively regulates the Rcs Phosphorelay via contact with the RcsD Phosphotransfer Protein
Source: PLoS Genet. 2020 Jul 27;16(7):e1008610. doi: 10.1371/journal.pgen.1008610 (PMC7418988; doi:10.1371/journal.pgen.1008610)
Supplement: S1 Data — Each excel or Prism file is named to match the appropriate figure or figures, with the date on which the data was generated, and in some cases with additional information. (ZIP) [file pgen.1008610.s008.zip › S1Data/S5EFig data_11-1-18 IgaA D_N_H point mutants.xlsx]

## Sheet: Sheet1
2018-10-24	48 hour cultures											1+T25 1	80.3675	1.82966			IgaA	85.4331	6.27971
	OD 1:20	Dilution		Time	OD420	OD550						1+T25 2	92.4592	2.18068	85.4331		IgaA D636A	79.7534	8.35875
1+T25 1	0.288	20	5.76	8	0.381	0.113	79.5356					1+T25 3	83.4727	0.936757	6.27971		IgaA N638A	79.3793	4.96573
1+T25 1	0.288	20	5.76	8	0.394	0.121	79.1016	80.3675				1D+T25 1	77.993	1.07091			IgaA H644A	77.1573	2.24596
1+T25 1	0.288	20	5.76	8	0.4	0.12	82.4653	1.82966				1D+T25 2	72.415	1.47338	79.7534		RcsD	77.924	2.0192
1+T25 2	0.347	20	6.94	8	0.507	0.147	89.9676					1D+T25 3	88.8521	3.11864	8.35875		IgaA+RcsD	3409.16	183.235
1+T25 2	0.347	20	6.94	8	0.513	0.145	93.3898	92.4592				1N+T25 1	80.9966	1.82418			IgaA D636A + RcsD	2379.43	204.768
1+T25 2	0.347	20	6.94	8	0.513	0.144	94.0202	2.18068				1N+T25 2	73.8065	1.6025	79.3793		IgaA N638A + RcsD	2812.56	279.93
1+T25 3	0.299	20	5.98	8	0.419	0.126	82.9849					1N+T25 3	83.3347	1.37441	4.96573		IgaA H644A + RcsD	2839.3	248.58
1+T25 3	0.299	20	5.98	8	0.417	0.125	82.8804	83.4727				1H+T25 1	75.7991	2.36235
1+T25 3	0.299	20	5.98	8	0.421	0.125	84.5527	0.936757				1H+T25 2	75.9231	0.6706	77.1573
1D+T25 1	0.355	20	7.1	8	0.477	0.144	79.2254					1H+T25 3	79.7497	1.21369	2.24596
1D+T25 1	0.355	20	7.1	8	0.479	0.148	77.4648	77.993				8+T18 1	75.686	0.996699
1D+T25 1	0.355	20	7.1	8	0.475	0.146	77.2887	1.07091				8+T18 2	78.4766	0.949869	77.924
1D+T25 2	0.353	20	7.06	8	0.471	0.155	70.733					8+T18 3	79.6093	2.12867	2.0192
1D+T25 2	0.353	20	7.06	8	0.463	0.146	73.4773	72.415				1+8 1	3202.38	55.9791
1D+T25 2	0.353	20	7.06	8	0.46	0.145	73.0347	1.47338				1+8 2	3473.72	51.485	3409.16
1D+T25 3	0.302	20	6.04	8	0.429	0.127	85.5753					1+8 3	3551.37	90.7867	183.235
1D+T25 3	0.302	20	6.04	8	0.436	0.126	89.197	88.8521				1D+8 1	2341.37	190.096
1D+T25 3	0.302	20	6.04	8	0.437	0.123	91.7839	3.11864				1D+8 2	2600.57	277.003	2379.43
1N+T25 1	0.296	20	5.92	8.13	0.415	0.126	80.8234					1D+8 3	2196.37	60.5543	204.768
1N+T25 1	0.296	20	5.92	8.13	0.413	0.127	79.2652	80.9966				1N+8 1	2708.26	204.217
1N+T25 1	0.296	20	5.92	8.13	0.406	0.118	82.9012	1.82418				1N+8 2	3129.67	211.888	2812.56
1N+T25 2	0.354	20	7.08	8.13	0.457	0.142	72.4456					1N+8 3	2599.76	244.242	279.93
1N+T25 2	0.354	20	7.08	8.13	0.459	0.138	75.5728	73.8065				1H+8 1	2646.9	137.938
1N+T25 2	0.354	20	7.08	8.13	0.451	0.137	73.4012	1.6025				1H+8 2	2751.03	192.993	2839.3
1N+T25 3	0.292	20	5.84	8.13	0.413	0.121	84.774					1H+8 3	3119.97	74.2118	248.58
1N+T25 3	0.292	20	5.84	8.13	0.411	0.122	83.1943	83.3347
1N+T25 3	0.292	20	5.84	8.13	0.403	0.119	82.0359	1.37441
1H+T25 1	0.292	20	5.84	10	0.448	0.128	76.7123
1H+T25 1	0.292	20	5.84	10	0.454	0.13	77.5685	75.7991
1H+T25 1	0.292	20	5.84	10	0.448	0.134	73.1164	2.36235
1H+T25 2	0.325	20	6.5	10	0.492	0.141	75.4615
1H+T25 2	0.325	20	6.5	10	0.496	0.143	75.6154	75.9231
1H+T25 2	0.325	20	6.5	10	0.496	0.141	76.6923	0.6706
1H+T25 3	0.293	20	5.86	10	0.45	0.125	78.9249
1H+T25 3	0.293	20	5.86	10	0.456	0.128	79.1809	79.7497
1H+T25 3	0.293	20	5.86	10	0.46	0.127	81.1433	1.21369
8+T18 1	0.328	20	6.56	10	0.479	0.134	74.5427
8+T18 1	0.328	20	6.56	10	0.493	0.139	76.1433	75.686
8+T18 1	0.328	20	6.56	10	0.492	0.138	76.372	0.996699
8+T18 2	0.314	20	6.28	10	0.484	0.135	78.9013
8+T18 2	0.314	20	6.28	10	0.481	0.136	77.3885	78.4766
8+T18 2	0.314	20	6.28	10	0.49	0.138	79.1401	0.949869
8+T18 3	0.273	20	5.46	10	0.426	0.118	80.4029
8+T18 3	0.273	20	5.46	10	0.43	0.119	81.2271	79.6093
8+T18 3	0.273	20	5.46	10	0.426	0.123	77.1978	2.12867
1+8 1	0.084	20	1.68	1.5	0.48	0.04	3253.97
1+8 1	0.084	20	1.68	1.5	0.478	0.042	3210.32	3202.38
1+8 1	0.084	20	1.68	1.5	0.466	0.04	3142.86	55.9791
1+8 2	0.093	20	1.86	1.5	0.558	0.045	3435.48
1+8 2	0.093	20	1.86	1.5	0.564	0.047	3453.41	3473.72
1+8 2	0.093	20	1.86	1.5	0.575	0.047	3532.26	51.485
1+8 3	0.093	20	1.86	1.5	0.565	0.048	3448.03
1+8 3	0.093	20	1.86	1.5	0.581	0.046	3587.81	3551.37
1+8 3	0.093	20	1.86	1.5	0.587	0.047	3618.28	90.7867
1D+8 1	0.084	20	1.68	2.08	0.47	0.042	2269.35
1D+8 1	0.084	20	1.68	2.08	0.522	0.043	2556.95	2341.37
1D+8 1	0.084	20	1.68	2.08	0.461	0.044	2197.8	190.096
1D+8 2	0.089	20	1.78	2.08	0.586	0.044	2749.57
1D+8 2	0.089	20	1.78	2.08	0.59	0.044	2771.18	2600.57
1D+8 2	0.089	20	1.78	2.08	0.501	0.045	2280.95	277.003
1D+8 3	0.084	20	1.68	2.08	0.467	0.042	2252.17
1D+8 3	0.084	20	1.68	2.08	0.457	0.041	2204.96	2196.37
1D+8 3	0.084	20	1.68	2.08	0.446	0.042	2131.98	60.5543
1N+8 1	0.107	20	2.14	2.08	0.73	0.053	2863.27
1N+8 1	0.107	20	2.14	2.08	0.709	0.051	2784.64	2708.26
1N+8 1	0.107	20	2.14	2.08	0.644	0.053	2476.86	204.217
1N+8 2	0.103	20	2.06	2.08	0.786	0.049	3268.53
1N+8 2	0.103	20	2.06	2.08	0.784	0.052	3234.69	3129.67
1N+8 2	0.103	20	2.06	2.08	0.711	0.053	2885.78	211.888
1N+8 3	0.109	20	2.18	2.08	0.706	0.055	2689.44
1N+8 3	0.109	20	2.18	2.08	0.728	0.055	2786.48	2599.76
1N+8 3	0.109	20	2.18	2.08	0.623	0.055	2323.35	244.242
1H+8 1	0.1	20	2	2.15	0.673	0.048	2739.53
1H+8 1	0.1	20	2	2.15	0.669	0.049	2712.79	2646.9
1H+8 1	0.1	20	2	2.15	0.619	0.048	2488.37	137.938
1H+8 2	0.085	20	1.7	2.15	0.6	0.041	2890.56
1H+8 2	0.085	20	1.7	2.15	0.591	0.042	2831.74	2751.03
1H+8 2	0.085	20	1.7	2.15	0.536	0.042	2530.78	192.993
1H+8 3	0.103	20	2.06	2.15	0.795	0.051	3186.95
1H+8 3	0.103	20	2.06	2.15	0.766	0.053	3040.19	3119.97
1H+8 3	0.103	20	2.06	2.15	0.783	0.051	3132.76	74.2118
