# Supplementary material for: IgaA negatively regulates the Rcs Phosphorelay via contact with the RcsD Phosphotransfer Protein
Source: PLoS Genet. 2020 Jul 27;16(7):e1008610. doi: 10.1371/journal.pgen.1008610 (PMC7418988; doi:10.1371/journal.pgen.1008610)
Supplement: S1 Data — Each excel or Prism file is named to match the appropriate figure or figures, with the date on which the data was generated, and in some cases with additional information. (ZIP) [file pgen.1008610.s008.zip › S1Data/Fig2A, 2B, S2B, S2CFig data_11-4-16 IgaA-D-D383-C.xlsx]

## Sheet: IgaA-D-Dm-C11-4-16
							(1000*(OD420-(1.75*OD550)))/(T*.2*OD600)
Sample	Measured OD600	Dilution factor	Actual OD600	Time (min)	OD420	OD550	Miller units
IgaA-T25+RcsD-T18	0.112	20	2.24	1.25	0.7509	0.0825	1083.08
IgaA-T25+RcsD-T18	0.112	20	2.24	1.25	0.8268	0.0846	1212.05	Avg	1189.88		IgaA-T25+RcsD-T18
IgaA-T25+RcsD-T18	0.112	20	2.24	1.25	0.8609	0.0841	1274.51	SD	97.6214
IgaA-T25+RcsD-T18 RcsB-	0.135	20	2.7	0.55	0.5844	0.0951	1407.32
IgaA-T25+RcsD-T18 RcsB-	0.135	20	2.7	0.55	0.579	0.1001	1359.68	Avg	1320.79		IgaA-T25+RcsD-T18 RcsB-
IgaA-T25+RcsD-T18 RcsB-	0.135	20	2.7	0.55	0.5274	0.0985	1195.37	SD	111.199
IgaA-T25+RcsD-T18 RcsC-	0.133	20	2.66	1	0.7476	0.1079	1050.33
IgaA-T25+RcsD-T18 RcsC-	0.133	20	2.66	1	0.8136	0.1128	1158.27	Avg	1138.47		IgaA-T25+RcsD-T18 RcsC-
IgaA-T25+RcsD-T18 RcsC-	0.133	20	2.66	1	0.8347	0.1101	1206.81	SD	80.0993
IgaA-T25+RcsDm-T18	0.172	20	3.44	5	0.7073	0.1203	144.411
IgaA-T25+RcsDm-T18	0.172	20	3.44	5	0.7068	0.1227	143.045	Avg	141.141		IgaA-T25+RcsDm-T18
IgaA-T25+RcsDm-T18	0.172	20	3.44	5	0.6814	0.1221	135.967	SD	4.53295
IgaA-T25+RcsDm-T18 RcsB-	0.165	20	3.3	2.5	0.4996	0.1359	158.652
IgaA-T25+RcsDm-T18 RcsB-	0.165	20	3.3	2.5	0.5131	0.1441	158.136	Avg	157.333		IgaA-T25+RcsDm-T18 RcsB-
IgaA-T25+RcsDm-T18 RcsB-	0.165	20	3.3	2.5	0.5074	0.1436	155.212	SD	1.85499
IgaA-T25+RcsDm-T18 RcsC-	0.174	20	3.48	2.5	0.5172	0.142	154.425
IgaA-T25+RcsDm-T18 RcsC-	0.174	20	3.48	2.5	0.5466	0.1528	160.46	Avg	156.058		IgaA-T25+RcsDm-T18 RcsC-
IgaA-T25+RcsDm-T18 RcsC-	0.174	20	3.48	2.5	0.5154	0.1421	153.29	SD	3.85369
IgaA-T25+RcsC-T18	0.087	20	1.74	10	0.3079	0.0613	57.6509
IgaA-T25+RcsC-T18	0.087	20	1.74	10	0.3125	0.0636	57.8161	Avg	57.7323		IgaA-T25+RcsC-T18		No signal here, but reciprocal (IgaA-T18+RcsC-T25 in 11-10-16 assay) shows a hint of an interaction
IgaA-T25+RcsC-T18	0.087	20	1.74	10	0.3038	0.0588	57.7299	SD	0.082641				Stoichiometry effect? Or toxicity?
IgaA-T25+RcsC-T18 RcsB-	0.084	20	1.68	8.5	0.2999	0.0647	65.3624							IE - less IgaA and more RcsC is more problematic than more IgaA and less RcsC
IgaA-T25+RcsC-T18 RcsB-	0.084	20	1.68	8.5	0.3009	0.0644	65.8964	Avg	67.1948		IgaA-T25+RcsC-T18 RcsB-
IgaA-T25+RcsC-T18 RcsB-	0.084	20	1.68	8.5	0.3188	0.0674	70.3256	SD	2.7245
IgaA-T25+RcsC-T18 RcsC-	0.09	20	1.8	7	0.2899	0.0727	64.5536
IgaA-T25+RcsC-T18 RcsC-	0.09	20	1.8	7	0.29	0.074	63.6905	Avg	64.3452		IgaA-T25+RcsC-T18 RcsC-
IgaA-T25+RcsC-T18 RcsC-	0.09	20	1.8	7	0.2814	0.0675	64.7917	SD	0.579402
IgaA-T25+T18	0.154	20	3.08	10	0.5569	0.1239	55.207
IgaA-T25+T18	0.154	20	3.08	10	0.5526	0.1277	53.4294	Avg	54.5671		IgaA-T25+T18
IgaA-T25+T18	0.154	20	3.08	10	0.5723	0.1332	55.0649	SD	0.987848
T25+RcsD-T18	0.169	20	3.38	10	0.6022	0.1327	54.73
T25+RcsD-T18	0.169	20	3.38	10	0.6054	0.135	54.608	Avg	54.8903		T25+RcsD-T18
T25+RcsD-T18	0.169	20	3.38	10	0.611	0.1354	55.3328	SD	0.38809
T25+RcsDm-T18	0.168	20	3.36	10	0.5926	0.1317	53.8876
T25+RcsDm-T18	0.168	20	3.36	10	0.6029	0.1372	53.9881	Avg	53.6558		T25+RcsDm-T18
T25+RcsDm-T18	0.168	20	3.36	10	0.5904	0.1335	53.0915	SD	0.491217
T25+RcsC-T18	0.164	20	3.28	10	0.5661	0.1235	53.3498
T25+RcsC-T18	0.164	20	3.28	10	0.5726	0.1256	53.7805	Avg	53.9482		T25+RcsC-T18
T25+RcsC-T18	0.164	20	3.28	10	0.5887	0.1313	54.7142	SD	0.69745

## Sheet: Sheet2
	IgaA-T25+RcsD-T18	Avg	1189.88
		SD	97.6214
	IgaA-T25+RcsD-T18 RcsB-	Avg	1320.79
		SD	111.199
	IgaA-T25+RcsD-T18 RcsC-	Avg	1138.47
		SD	80.0993
	IgaA-T25+RcsDm-T18	Avg	141.141
		SD	4.53295				2+T18	64.3452	0.579402
							7+T25	54.8903	0.38809
	IgaA-T25+RcsDm-T18 RcsB-	Avg	157.333				7m+T25	53.6558	0.491217
		SD	1.85499				7a+T25	56.5504	3.61581
							7b+T25	55.3075	0.340451
	IgaA-T25+RcsDm-T18 RcsC-	Avg	156.058				2+7	1189.88	97.6214
		SD	3.85369				2+7m	141.141	4.53295
							2+7a	69.2759	1.41117
	IgaA-T25+RcsC-T18	Avg	57.7323				2+7b	1070.21	141.22
		SD	0.082641
	IgaA-T25+RcsC-T18 RcsB-	Avg	67.1948
		SD	2.7245
	IgaA-T25+RcsC-T18 RcsC-	Avg	64.3452
		SD	0.579402
	IgaA-T25+T18	Avg	54.5671
		SD	0.987848
	T25+RcsD-T18	Avg	54.8903
		SD	0.38809
	T25+RcsDm-T18	Avg	53.6558
		SD	0.491217
	T25+RcsC-T18	Avg	53.9482
		SD	0.69745

## Sheet: Sheet 3
Sample Number	Sample Name	nm 1	Abs 1	nm 2	Abs 2	nm 3	Abs 3	nm 4	Abs 4	nm 5	Abs 5	nm 6	Abs 6	Date/Time	Baseline nm	Baseline abs	Min nm	Max nm	Account	Session	Measure Type	Instrument	Exposure	190	191	192	193	194	195	196	197	198	199	200	201	202	203	204	205	206	207	208	209	210	211	212	213	214	215
1	1	420	0.7509	550	0.0825									2016-11-04 13:33:00	750	0.127	190	840	General Account	254	MEASURE	01841:V3.06:FW V4.02:DB 1568	Cuv:CFULL:6.0:10:5:88:10:10/0:a41.0	3.403	2.379	0.465	0.156	0.397	0.553	0.739	0.79	0.802	0.769	0.722	0.675	0.638	0.61	0.573	0.523	0.492	0.444	0.398	0.345	0.257	0.166	0.112	0.06	0.032	0.028
2	1	420	0.8268	550	0.0846									2016-11-04 13:33:00	750	0.138	190	840	General Account	254	MEASURE	01841:V3.06:FW V4.02:DB 1568	Cuv:CFULL:6.0:10:5:88:10:10/0:a16.0	3.178	2.265	0.537	0.333	0.686	0.899	1.107	1.161	1.142	1.018	0.928	0.804	0.705	0.655	0.591	0.538	0.498	0.448	0.407	0.361	0.278	0.198	0.149	0.099	0.075	0.072
3	1	420	0.8609	550	0.0841									2016-11-04 13:33:00	750	0.136	190	840	General Account	254	MEASURE	01841:V3.06:FW V4.02:DB 1568	Cuv:CFULL:6.0:10:5:88:10:10/0:a15.0	3.19	2.256	0.486	0.297	0.627	0.859	1.107	1.2	1.254	1.171	1.093	0.952	0.809	0.751	0.668	0.613	0.594	0.568	0.524	0.47	0.363	0.258	0.203	0.142	0.098	0.085
4	2	420	0.5844	550	0.0951									2016-11-04 13:34:00	750	0.148	190	840	General Account	254	MEASURE	01841:V3.06:FW V4.02:DB 1568	Cuv:CFULL:6.0:10:5:88:10:10/0:a28.0	2.375	1.795	1.718	0.401	0.345	0.34	0.334	0.361	0.366	0.329	0.3	0.279	0.298	0.333	0.396	0.473	0.521	0.565	0.572	0.54	0.449	0.348	0.29	0.219	0.19	0.194
5	2	420	0.579	550	0.1001									2016-11-04 13:34:00	750	0.16	190	840	General Account	254	MEASURE	01841:V3.06:FW V4.02:DB 1568	Cuv:CFULL:6.0:10:5:88:10:10/0:a14.0	3.044	2.369	2.269	0.765	0.503	0.444	0.381	0.399	0.399	0.357	0.33	0.298	0.302	0.32	0.368	0.435	0.486	0.559	0.59	0.58	0.522	0.431	0.367	0.281	0.235	0.226
6	2	420	0.5274	550	0.0985									2016-11-04 13:35:00	750	0.155	190	840	General Account	254	MEASURE	01841:V3.06:FW V4.02:DB 1568	Cuv:CFULL:6.0:10:5:88:10:10/0:a12.0	3.021	2.316	2.234	0.695	0.526	0.51	0.491	0.52	0.53	0.481	0.427	0.365	0.361	0.375	0.407	0.463	0.497	0.539	0.565	0.546	0.492	0.42	0.369	0.305	0.265	0.257
7	3	420	0.7476	550	0.1079									2016-11-04 13:35:00	750	0.164	190	840	General Account	254	MEASURE	01841:V3.06:FW V4.02:DB 1568	Cuv:CFULL:6.0:10:5:88:10:10/0:a14.0	2.291	1.595	0.305	0.082	0.251	0.369	0.527	0.61	0.744	0.891	0.974	1.075	1.125	1.097	1.029	0.912	0.799	0.643	0.505	0.426	0.348	0.311	0.293	0.281	0.269	0.257
8	3	420	0.8136	550	0.1128									2016-11-04 13:35:00	750	0.175	190	840	General Account	254	MEASURE	01841:V3.06:FW V4.02:DB 1568	Cuv:CFULL:6.0:10:5:88:10:10/0:a13.0	2.217	1.561	0.29	0.138	0.331	0.464	0.628	0.725	0.862	0.976	1.059	1.193	1.286	1.315	1.272	1.135	1.005	0.811	0.637	0.533	0.412	0.342	0.313	0.291	0.279	0.264
9	3	420	0.8347	550	0.1101									2016-11-04 13:36:00	750	0.17	190	840	General Account	254	MEASURE	01841:V3.06:FW V4.02:DB 1568	Cuv:CFULL:6.0:10:5:88:10:10/0:a12.0	1.94	1.371	0.225	0.108	0.272	0.382	0.527	0.646	0.795	0.941	1.039	1.159	1.255	1.281	1.26	1.127	1.004	0.805	0.627	0.541	0.439	0.375	0.346	0.306	0.273	0.255
10	4	420	0.7073	550	0.1203									2016-11-04 13:36:00	750	0.174	190	840	General Account	254	MEASURE	01841:V3.06:FW V4.02:DB 1568	Cuv:CFULL:6.0:10:5:88:10:10/0:a33.0	2.091	1.72	0.686	1.262	1.97	2.379	2.642	2.639	2.455	2.044	1.756	1.33	0.902	0.673	0.461	0.353	0.299	0.248	0.237	0.249	0.291	0.338	0.364	0.409	0.432	0.432
11	4	420	0.7068	550	0.1227									2016-11-04 13:36:00	750	0.176	190	840	General Account	254	MEASURE	01841:V3.06:FW V4.02:DB 1568	Cuv:CFULL:6.0:10:5:88:10:10/0:a11.0	1.072	0.976	0.538	1.058	1.868	2.372	2.814	2.963	2.941	2.478	2.136	1.595	1.003	0.727	0.471	0.348	0.297	0.252	0.255	0.275	0.343	0.424	0.468	0.503	0.512	0.494
12	4	420	0.6814	550	0.1221									2016-11-04 13:37:00	750	0.181	190	840	General Account	254	MEASURE	01841:V3.06:FW V4.02:DB 1568	Cuv:CFULL:6.0:10:5:88:10:10/0:a10.0	1.506	1.322	0.634	1.195	2.015	2.472	2.774	2.791	2.592	2.106	1.817	1.386	0.962	0.74	0.518	0.42	0.372	0.314	0.296	0.308	0.345	0.402	0.433	0.46	0.469	0.454
13	5	420	0.4996	550	0.1359									2016-11-04 13:37:00	750	0.168	190	840	General Account	254	MEASURE	01841:V3.06:FW V4.02:DB 1568	Cuv:CFULL:6.0:10:5:88:10:10/0:a22.0	2.363	1.96	0.908	1.587	2.871	3.683	4.283	4.274	3.883	2.992	2.491	1.956	1.409	1.099	0.794	0.627	0.544	0.454	0.406	0.388	0.422	0.482	0.518	0.573	0.617	0.628
14	5	420	0.5131	550	0.1441									2016-11-04 13:37:00	750	0.166	190	840	General Account	254	MEASURE	01841:V3.06:FW V4.02:DB 1568	Cuv:CFULL:6.0:10:5:88:10:10/0:a12.0	8.407	7.497	7.44	5.846	3.051	2.192	1.376	1.091	0.832	0.67	0.572	0.396	0.23	0.132	0.029	-0.038	-0.066	-0.093	-0.095	-0.083	-0.043	0.022	0.068	0.129	0.192	0.232
15	5	420	0.5074	550	0.1436									2016-11-04 13:38:00	750	0.175	190	840	General Account	254	MEASURE	01841:V3.06:FW V4.02:DB 1568	Cuv:CFULL:6.0:10:5:88:10:10/0:a11.0	8.759	7.891	7.862	6.206	3.112	2.119	1.223	1.001	0.804	0.667	0.583	0.423	0.267	0.173	0.06	-0.022	-0.063	-0.103	-0.112	-0.102	-0.068	-0.012	0.029	0.092	0.157	0.197
16	6	420	0.5172	550	0.142									2016-11-04 13:38:00	750	0.181	190	840	General Account	254	MEASURE	01841:V3.06:FW V4.02:DB 1568	Cuv:CFULL:6.0:10:5:88:10:10/0:a34.0	9.244	10.302	10.642	9.485	6.273	4.025	2.083	1.541	1.12	0.876	0.736	0.533	0.331	0.222	0.097	0.007	-0.037	-0.075	-0.08	-0.064	-0.016	0.054	0.102	0.173	0.242	0.285
17	6	420	0.5466	550	0.1528									2016-11-04 13:38:00	750	0.188	190	840	General Account	254	MEASURE	01841:V3.06:FW V4.02:DB 1568	Cuv:CFULL:6.0:10:5:88:10:10/0:a11.0	4.114	2.885	0.637	0.23	0.539	0.749	0.983	1.055	1.059	0.984	0.922	0.801	0.701	0.625	0.507	0.405	0.355	0.309	0.296	0.29	0.267	0.258	0.254	0.256	0.276	0.293
18	6	420	0.5154	550	0.1421									2016-11-04 13:39:00	750	0.182	190	840	General Account	254	MEASURE	01841:V3.06:FW V4.02:DB 1568	Cuv:CFULL:6.0:10:5:88:10:10/0:a10.0	3.926	2.789	0.602	0.292	0.627	0.827	1.008	1.052	1.016	0.899	0.841	0.741	0.625	0.547	0.43	0.334	0.295	0.261	0.247	0.248	0.242	0.242	0.244	0.244	0.261	0.28
19	7	420	0.3079	550	0.0613									2016-11-04 13:39:00	750	0.074	190	840	General Account	254	MEASURE	01841:V3.06:FW V4.02:DB 1568	Cuv:CFULL:6.0:10:5:88:10:10/0:a21.0	3.686	2.609	0.528	0.21	0.44	0.565	0.685	0.697	0.651	0.59	0.553	0.496	0.438	0.389	0.311	0.258	0.236	0.217	0.205	0.198	0.181	0.172	0.164	0.148	0.142	0.142
20	7	420	0.3125	550	0.0636									2016-11-04 13:39:00	750	0.067	190	840	General Account	254	MEASURE	01841:V3.06:FW V4.02:DB 1568	Cuv:CFULL:6.0:10:5:88:10:10/0:a10.0	3.386	2.372	0.466	0.149	0.384	0.546	0.707	0.754	0.747	0.661	0.605	0.509	0.417	0.355	0.274	0.204	0.18	0.165	0.156	0.152	0.144	0.137	0.135	0.14	0.15	0.161
21	7	420	0.3038	550	0.0588									2016-11-04 13:39:00	750	0.079	190	840	General Account	254	MEASURE	01841:V3.06:FW V4.02:DB 1568	Cuv:CFULL:6.0:10:5:88:10:10/0:a10.0	3.547	2.428	0.355	-0.161	-0.151	-0.139	-0.125	-0.119	-0.111	-0.098	-0.086	-0.059	-0.036	-0.022	-0.013	-0.017	-0.02	-0.032	-0.043	-0.048	-0.047	-0.037	-0.022	-0.001	0.018	0.033
22	8	420	0.2999	550	0.0647									2016-11-04 13:40:00	750	0.086	190	840	General Account	254	MEASURE	01841:V3.06:FW V4.02:DB 1568	Cuv:CFULL:6.0:10:5:88:10:10/0:a21.0	3.493	2.39	0.29	-0.161	-0.149	-0.137	-0.118	-0.109	-0.095	-0.078	-0.066	-0.047	-0.028	-0.017	-0.008	-0.001	-0.002	-0.007	-0.007	-0.011	-0.011	-0.001	0.008	0.025	0.046	0.063
23	8	420	0.3009	550	0.0644									2016-11-04 13:40:00	750	0.084	190	840	General Account	254	MEASURE	01841:V3.06:FW V4.02:DB 1568	Cuv:CFULL:6.0:10:5:88:10:10/0:a10.0	3.043	2.081	0.177	-0.145	-0.126	-0.114	-0.1	-0.095	-0.085	-0.069	-0.053	-0.02	0.02	0.045	0.067	0.08	0.082	0.084	0.086	0.082	0.075	0.073	0.078	0.083	0.092	0.098
24	8	420	0.3188	550	0.0674									2016-11-04 13:40:00	750	0.086	190	840	General Account	254	MEASURE	01841:V3.06:FW V4.02:DB 1568	Cuv:CFULL:6.0:10:5:88:10:10/0:a12.0	3.258	2.23	0.231	-0.144	-0.122	-0.104	-0.084	-0.075	-0.061	-0.05	-0.038	-0.016	0.007	0.024	0.035	0.031	0.027	0.016	0.006	0.003	0.002	0.011	0.026	0.052	0.082	0.106
25	9	420	0.2899	550	0.0727									2016-11-04 13:41:00	750	0.086	190	840	General Account	254	MEASURE	01841:V3.06:FW V4.02:DB 1568	Cuv:CFULL:6.0:10:5:88:10:10/0:a20.0	3.786	2.596	0.472	-0.132	-0.092	-0.058	-0.009	0.018	0.069	0.125	0.161	0.213	0.24	0.244	0.222	0.171	0.124	0.057	0.004	-0.024	-0.058	-0.089	-0.103	-0.117	-0.126	-0.127
26	9	420	0.29	550	0.074									2016-11-04 13:41:00	750	0.093	190	840	General Account	254	MEASURE	01841:V3.06:FW V4.02:DB 1568	Cuv:CFULL:6.0:10:5:88:10:10/0:a12.0	3.639	2.494	0.397	-0.127	-0.083	-0.043	0.015	0.048	0.103	0.172	0.222	0.281	0.309	0.312	0.283	0.24	0.199	0.131	0.066	0.027	-0.011	-0.038	-0.051	-0.072	-0.09	-0.095
27	9	420	0.2814	550	0.0675									2016-11-04 13:41:00	750	0.09	190	840	General Account	254	MEASURE	01841:V3.06:FW V4.02:DB 1568	Cuv:CFULL:6.0:10:5:88:10:10/0:a10.0	3.55	2.437	0.365	-0.117	-0.068	-0.034	0.015	0.041	0.093	0.166	0.224	0.306	0.353	0.366	0.336	0.268	0.221	0.134	0.062	0.023	-0.021	-0.048	-0.059	-0.072	-0.086	-0.09
28	10	420	0.5569	550	0.1239									2016-11-04 13:42:00	750	0.157	190	840	General Account	254	MEASURE	01841:V3.06:FW V4.02:DB 1568	Cuv:CFULL:6.0:10:5:88:10:10/0:a18.0	3.751	2.584	0.392	-0.069	0.009	0.073	0.15	0.194	0.28	0.361	0.411	0.477	0.511	0.515	0.473	0.392	0.313	0.193	0.103	0.057	0.009	-0.019	-0.033	-0.056	-0.067	-0.069
29	10	420	0.5526	550	0.1277									2016-11-04 13:42:00	750	0.159	190	840	General Account	254	MEASURE	01841:V3.06:FW V4.02:DB 1568	Cuv:CFULL:6.0:10:5:88:10:10/0:a12.0	3.695	2.531	0.482	-0.135	-0.098	-0.046	0.053	0.115	0.223	0.318	0.359	0.397	0.373	0.327	0.245	0.165	0.123	0.084	0.077	0.073	0.084	0.108	0.133	0.178	0.232	0.265
30	10	420	0.5723	550	0.1332									2016-11-04 13:42:00	750	0.154	190	840	General Account	254	MEASURE	01841:V3.06:FW V4.02:DB 1568	Cuv:CFULL:6.0:10:5:88:10:10/0:a31.0	3.802	2.61	0.494	-0.106	-0.031	0.039	0.159	0.235	0.351	0.465	0.535	0.597	0.587	0.547	0.433	0.321	0.263	0.199	0.171	0.163	0.163	0.193	0.22	0.268	0.324	0.36
31	11	420	0.6022	550	0.1327									2016-11-04 13:43:00	750	0.173	190	840	General Account	254	MEASURE	01841:V3.06:FW V4.02:DB 1568	Cuv:CFULL:6.0:10:5:88:10:10/0:a58.0	0.917	0.588	0.097	-0.158	-0.142	-0.114	-0.057	-0.016	0.036	0.053	0.049	0.017	-0.036	-0.065	-0.103	-0.123	-0.123	-0.1	-0.048	-0.001	0.094	0.191	0.259	0.359	0.444	0.492
32	11	420	0.6054	550	0.135									2016-11-04 13:44:00	750	0.169	190	840	General Account	254	MEASURE	01841:V3.06:FW V4.02:DB 1568	Cuv:CFULL:6.0:10:5:88:10:10/0:a9.0	0.369	0.203	-0.041	-0.166	-0.144	-0.119	-0.073	-0.039	0.01	0.044	0.056	0.043	0.01	-0.015	-0.056	-0.078	-0.083	-0.073	-0.037	0.007	0.085	0.164	0.226	0.317	0.402	0.454
33	11	420	0.611	550	0.1354									2016-11-04 13:44:00	750	0.176	190	840	General Account	254	MEASURE	01841:V3.06:FW V4.02:DB 1568	Cuv:CFULL:6.0:10:5:88:10:10/0:a16.0	0.498	0.294	-0.037	-0.164	-0.14	-0.117	-0.073	-0.042	0	0.033	0.045	0.043	0.021	0.004	-0.025	-0.038	-0.034	-0.009	0.041	0.087	0.176	0.27	0.342	0.447	0.554	0.618
34	12	420	0.5926	550	0.1317									2016-11-04 13:45:00	750	0.172	190	840	General Account	254	MEASURE	01841:V3.06:FW V4.02:DB 1568	Cuv:CFULL:6.0:10:5:88:10:10/0:a33.0	2.9	1.99	0.506	0.005	0.2	0.352	0.534	0.611	0.65	0.603	0.554	0.474	0.39	0.341	0.303	0.261	0.243	0.229	0.219	0.226	0.244	0.261	0.275	0.304	0.317	0.322
35	12	420	0.6029	550	0.1372									2016-11-04 13:45:00	750	0.179	190	840	General Account	254	MEASURE	01841:V3.06:FW V4.02:DB 1568	Cuv:CFULL:6.0:10:5:88:10:10/0:a10.0	3.012	2.064	0.52	0.026	0.226	0.409	0.644	0.745	0.822	0.798	0.742	0.654	0.564	0.506	0.458	0.429	0.393	0.345	0.3	0.274	0.248	0.231	0.229	0.24	0.263	0.283
36	12	420	0.5904	550	0.1335									2016-11-04 13:45:00	750	0.175	190	840	General Account	254	MEASURE	01841:V3.06:FW V4.02:DB 1568	Cuv:CFULL:6.0:10:5:88:10:10/0:a10.0	2.568	1.766	0.465	0.077	0.331	0.535	0.76	0.873	0.925	0.848	0.787	0.683	0.597	0.577	0.577	0.558	0.539	0.507	0.475	0.464	0.454	0.443	0.436	0.441	0.453	0.453
37	13	420	0.5661	550	0.1235									2016-11-04 13:45:00	750	0.152	190	840	General Account	254	MEASURE	01841:V3.06:FW V4.02:DB 1568	Cuv:CFULL:6.0:10:5:88:10:10/0:a17.0	2.543	1.757	0.486	0.112	0.407	0.612	0.864	0.969	1.039	0.976	0.889	0.767	0.627	0.581	0.581	0.584	0.579	0.559	0.539	0.525	0.512	0.49	0.466	0.443	0.426	0.417
38	13	420	0.5726	550	0.1256									2016-11-04 13:46:00	750	0.158	190	840	General Account	254	MEASURE	01841:V3.06:FW V4.02:DB 1568	Cuv:CFULL:6.0:10:5:88:10:10/0:a10.0	2.28	1.56	0.42	0.044	0.279	0.464	0.705	0.835	0.953	0.998	0.99	0.922	0.82	0.752	0.688	0.642	0.608	0.539	0.477	0.446	0.431	0.429	0.425	0.423	0.43	0.434
39	13	420	0.5887	550	0.1313									2016-11-04 13:46:00	750	0.153	190	840	General Account	254	MEASURE	01841:V3.06:FW V4.02:DB 1568	Cuv:CFULL:6.0:10:5:88:10:10/0:a16.0	0.01	-0.022	-0.025	-0.097	-0.101	-0.097	-0.088	-0.082	-0.079	-0.071	-0.061	-0.035	0.002	0.029	0.072	0.128	0.172	0.245	0.331	0.387	0.458	0.5	0.501	0.474	0.436	0.402
[truncated: 625 more columns]
