# Supplementary material for: IgaA negatively regulates the Rcs Phosphorelay via contact with the RcsD Phosphotransfer Protein
Source: PLoS Genet. 2020 Jul 27;16(7):e1008610. doi: 10.1371/journal.pgen.1008610 (PMC7418988; doi:10.1371/journal.pgen.1008610)
Supplement: S1 Data — Each excel or Prism file is named to match the appropriate figure or figures, with the date on which the data was generated, and in some cases with additional information. (ZIP) [file pgen.1008610.s008.zip › S1Data/Fig2B data_5-28-17 two orientations IgaA binds RcsD683 and Rcs522.xlsx]

## Sheet: Sheet1
		OD 1:20	Dilution	OD	Time	OD420	OD550	Miller Units
	2+T18	0.389	20	7.78	7.5	0.531	0.16	86.0326				2+T18	90.2885	4.28478
	2+T18	0.389	20	7.78	7.5	0.552	0.165	90.2314	90.2885			7+T25	87.2679	0.984574
	2+T18	0.389	20	7.78	7.5	0.563	0.164	94.6015	4.28478			7alpha+T25	57.9844	1.06049
	7+T25	0.377	20	7.54	7.5	0.549	0.173	87.0911				7b+T25	65.1072	1.50047
	7+T25	0.377	20	7.54	7.5	0.549	0.171	88.3289	87.2679			7s+T25	88.0702	1.06715
	7+T25	0.377	20	7.54	7.5	0.54	0.169	86.3837	0.984574			7salph+T25	113.804	1.02276
	7alpha+T25	0.398	20	7.96	7.5	0.477	0.173	58.3752				7sb+T25	167.083	3.27755
	7alpha+T25	0.398	20	7.96	7.5	0.48	0.174	58.794	57.9844			2+7	1762.15	67.6843
	7alpha+T25	0.398	20	7.96	7.5	0.474	0.174	56.7839	1.06049			2+7alpha	129.016	1.1872
	7b+T25	0.342	20	6.84	7.5	0.428	0.151	63.8402				2+7b	652.218	73.6715
	7b+T25	0.342	20	6.84	7.5	0.425	0.145	66.7641	65.1072			2+7s	56.5193	2.29802
	7b+T25	0.342	20	6.84	7.5	0.418	0.144	64.7173	1.50047			2+7salpha	50.4733	1.42265
	7s+T25	0.38	20	7.6	7.5	0.55	0.17	88.5965				2+7sb	59.1787	1.78046							Stoichiometry seems to matter here. More IgaA=more signal in most constructs?
	7s+T25	0.38	20	7.6	7.5	0.547	0.168	88.7719	88.0702
	7s+T25	0.38	20	7.6	7.5	0.538	0.166	86.8421	1.06715
	7salph+T25	0.359	20	7.18	7.5	0.59	0.161	114.485
	7salph+T25	0.359	20	7.18	7.5	0.578	0.157	112.628	113.804
	7salph+T25	0.359	20	7.18	7.5	0.579	0.155	114.299	1.02276
	7sb+T25	0.374	20	7.48	7.5	0.785	0.175	170.677
	7sb+T25	0.374	20	7.48	7.5	0.764	0.17	166.31	167.083
	7sb+T25	0.374	20	7.48	7.5	0.746	0.163	164.26	3.27755
	2+7	0.192	20	3.84	2	0.904	0.113	1839.19
	2+7	0.192	20	3.84	2	0.864	0.113	1735.03	1762.15
	2+7	0.192	20	3.84	2	0.85	0.11	1712.24	67.6843
	2+7alpha	0.386	20	7.72	7.5	0.703	0.19	127.979
	2+7alpha	0.386	20	7.72	7.5	0.7	0.187	128.756	129.016
	2+7alpha	0.386	20	7.72	7.5	0.694	0.181	130.311	1.1872
	2+7b	0.248	20	4.96	2	0.592	0.136	713.71
	2+7b	0.248	20	4.96	2	0.575	0.138	672.379	652.218
	2+7b	0.248	20	4.96	2	0.514	0.132	570.565	73.6715
	2+7s	0.392	20	7.84	7.5	0.498	0.194	53.9116
	2+7s	0.392	20	7.84	7.5	0.509	0.193	58.2483	56.5193
	2+7s	0.392	20	7.84	7.5	0.503	0.191	57.398	2.29802
	2+7salpha	0.446	20	8.92	7.5	0.55	0.215	51.9432
	2+7salpha	0.446	20	8.92	7.5	0.558	0.225	49.1031	50.4733
	2+7salpha	0.446	20	8.92	7.5	0.557	0.222	50.3737	1.42265
	2+7sb	0.414	20	8.28	7.5	0.545	0.21	57.1659
	2+7sb	0.414	20	8.28	7.5	0.555	0.211	59.8229	59.1787
	2+7sb	0.414	20	8.28	7.5	0.552	0.208	60.5475	1.78046
		OD 1:20	Dilution	OD	Time	OD420	OD550	Miller Units
	1+T25	0.424	20	8.48	8.5	0.622	0.197	76.9284				1+T25	76.3504	0.629424
	1+T25	0.424	20	8.48	8.5	0.636	0.206	76.4428	76.3504			8+T18	54.0603	0.984267
	1+T25	0.424	20	8.48	8.5	0.628	0.203	75.6798	0.629424			8alpha+T18	51.109	1.34095
	8+T18	0.424	20	8.48	8.5	0.556	0.206	54.2453				8b+T18	51.9018	0.594832
	8+T18	0.424	20	8.48	8.5	0.562	0.208	54.939	54.0603			8s+T18	77.8853	2.56233
	8+T18	0.424	20	8.48	8.5	0.548	0.204	52.9967	0.984267			8salpha+T18	95.9447	4.01173
	8alpha+T18	0.427	20	8.54	8.5	0.555	0.209	52.1422				8sb+T18	134.487	6.1771
	8alpha+T18	0.427	20	8.54	8.5	0.537	0.204	49.5936	51.109			1+8	1618.39	67.8471
	8alpha+T18	0.427	20	8.54	8.5	0.567	0.217	51.5911	1.34095			1+8alpha	402.098	52.4144
	8b+T18	0.432	20	8.64	8.5	0.565	0.215	51.4025				1+8b	1339.56	77.2462
	8b+T18	0.432	20	8.64	8.5	0.568	0.216	51.7429	51.9018			1+8s	55.6131	0.420891
	8b+T18	0.432	20	8.64	8.5	0.564	0.212	52.5599	0.594832			1+8salpha	50.7061	1.31199
	8s+T18	0.396	20	7.92	9	0.599	0.189	75.2666				1+8sb	49.2792	0.262123
	8s+T18	0.396	20	7.92	9	0.64	0.202	80.3872	77.8853
	8s+T18	0.396	20	7.92	9	0.621	0.196	78.0022	2.56233
	8salpha+T18	0.395	20	7.9	9	0.691	0.192	99.8594
	8salpha+T18	0.395	20	7.9	9	0.683	0.195	96.1322	95.9447
	8salpha+T18	0.395	20	7.9	9	0.673	0.198	91.8425	4.01173
	8sb+T18	0.448	20	8.96	7	0.816	0.215	140.226
	8sb+T18	0.448	20	8.96	7	0.804	0.217	135.284	134.487
	8sb+T18	0.448	20	8.96	7	0.795	0.225	127.95	6.1771
	1+8	0.206	20	4.12	1.5	0.672	0.112	1540.45
	1+8	0.206	20	4.12	1.5	0.719	0.117	1664.24	1618.39
	1+8	0.206	20	4.12	1.5	0.713	0.116	1650.49	67.8471
	1+8alpha	0.312	20	6.24	2.75	0.664	0.159	449.592
	1+8alpha	0.312	20	6.24	2.75	0.636	0.162	410.839	402.098
	1+8alpha	0.312	20	6.24	2.75	0.575	0.159	345.862	52.4144
	1+8b	0.223	20	4.46	1.5	0.65	0.119	1320.63
	1+8b	0.223	20	4.46	1.5	0.683	0.118	1424.51	1339.56
	1+8b	0.223	20	4.46	1.5	0.636	0.12	1273.54	77.2462
	1+8s	0.386	20	7.72	8.75	0.533	0.197	55.7365
	1+8s	0.386	20	7.72	8.75	0.539	0.2	55.9585	55.6131
	1+8s	0.386	20	7.72	8.75	0.538	0.201	55.1443	0.420891
	1+8salpha	0.435	20	8.7	8.75	0.568	0.211	52.2167
	1+8salpha	0.435	20	8.7	8.75	0.565	0.214	50.0493	50.7061
	1+8salpha	0.435	20	8.7	8.75	0.552	0.207	49.8522	1.31199
	1+8sb	0.436	20	8.72	8.75	0.587	0.228	49.2792
	1+8sb	0.436	20	8.72	8.75	0.593	0.232	49.017	49.2792
	1+8sb	0.436	20	8.72	8.75	0.595	0.232	49.5413	0.262123
