# Supplementary material for: IgaA negatively regulates the Rcs Phosphorelay via contact with the RcsD Phosphotransfer Protein
Source: PLoS Genet. 2020 Jul 27;16(7):e1008610. doi: 10.1371/journal.pgen.1008610 (PMC7418988; doi:10.1371/journal.pgen.1008610)
Supplement: S1 Data — Each excel or Prism file is named to match the appropriate figure or figures, with the date on which the data was generated, and in some cases with additional information. (ZIP) [file pgen.1008610.s008.zip › S1Data/Fig2B data_5-4-19 RcsD462.xlsx]

## Sheet: Sheet1
2018-10-24	48 hour cultures											1+T25 1	47.6261	2.19842			IgaA	51.3684	4.57491		0.999386
	OD 1:20	Dilution		Time	OD420	OD550						1+T25 2	50.0106	1.2028	51.3684		RcsD	52.0392	1.80477		1.01244
1+T25 1	0.403	20	8.06	12.5	0.512	0.161	45.7072					1+T25 3	56.4686	0.953391	4.57491		RcsD462	55.19	2.33931		1.07373
1+T25 1	0.403	20	8.06	12.5	0.521	0.162	47.1464	47.6261				8+T18 1	54.0369	0.551239			RcsD del pas	54.5235	4.26079		1.06077
1+T25 1	0.403	20	8.06	12.5	0.525	0.156	50.0248	2.19842				8+T18 2	50.5263	2.05147	52.0392		IgaA+RcsD	2587.6	212.642		50.3423
1+T25 2	0.313	20	6.26	12.5	0.442	0.139	50.7987					8+T18 3	51.5544	0.806275	1.80477		IgaA+RcsD462	2456.1	263.626		47.7841	0.949183
1+T25 2	0.313	20	6.26	12.5	0.43	0.137	48.6262	50.0106				8m2+T18 1	54.2857	1.038			IgaA+RcsD del pas	2047.4	48.0613		39.8326	0.791234
1+T25 2	0.313	20	6.26	12.5	0.436	0.136	50.607	1.2028				8m2+T18 2	57.8464	2.02896	55.19
1+T25 3	0.387	20	7.74	12.5	0.537	0.153	55.6589					8m2+T18 3	53.4378	1.05003	2.33931
1+T25 3	0.387	20	7.74	12.5	0.552	0.16	56.2274	56.4686				8pas+T18 1	50.2212	1.4189
1+T25 3	0.387	20	7.74	12.5	0.56	0.161	57.5194	0.953391				8pas+T18 2	58.7415	0.658012	54.5235
8+T18 1	0.398	20	7.96	12.5	0.53	0.151	53.4171					8pas+T18 3	54.6078	1.91051	4.26079
8+T18 1	0.398	20	7.96	12.5	0.548	0.159	54.2211	54.0369				1+8 1	2788.01	20.2769
8+T18 1	0.398	20	7.96	12.5	0.537	0.152	54.4724	0.551239				1+8 2	2364.54	71.0389	2587.6
8+T18 2	0.399	20	7.98	12.5	0.538	0.162	51.0276					1+8 3	2610.24	81.961	212.642
8+T18 2	0.399	20	7.98	12.5	0.568	0.187	48.2707	50.5263				1+8m2 1	2452.99	27.7876
8+T18 2	0.399	20	7.98	12.5	0.532	0.155	52.2807	2.05147				1+8m2 2	2721.27	55.2819	2456.1
8+T18 3	0.401	20	8.02	12.5	0.532	0.155	52.02					1+8m2 3	2194.05	60.1919	263.626
8+T18 3	0.401	20	8.02	12.5	0.546	0.163	52.02	51.5544				1+8pas 1	2102.66	107.517
8+T18 3	0.401	20	8.02	12.5	0.539	0.163	50.6234	0.806275				1+8pas 2	2024.1	38.2377	2047.4
8m2+T18 1	0.406	20	8.12	12.5	0.555	0.16	54.1872					1+8pas 3	2015.42	4.05254	48.0613
8m2+T18 1	0.406	20	8.12	12.5	0.554	0.162	53.3005	54.2857
8m2+T18 1	0.406	20	8.12	12.5	0.568	0.164	55.3695	1.038
8m2+T18 2	0.356	20	7.12	12.5	0.505	0.146	56.0674
8m2+T18 2	0.356	20	7.12	12.5	0.511	0.146	57.4157	57.8464
8m2+T18 2	0.356	20	7.12	12.5	0.521	0.145	60.0562	2.02896
8m2+T18 3	0.383	20	7.66	12.5	0.525	0.157	52.2715
8m2+T18 3	0.383	20	7.66	12.5	0.532	0.157	53.7337	53.4378
8m2+T18 3	0.383	20	7.66	12.5	0.54	0.16	54.3081	1.05003
8pas+T18 1	0.422	20	8.44	12.5	0.566	0.175	49.2417
8pas+T18 1	0.422	20	8.44	12.5	0.566	0.174	49.5735	50.2212
8pas+T18 1	0.422	20	8.44	12.5	0.578	0.174	51.8483	1.4189
8pas+T18 2	0.392	20	7.84	12.5	0.573	0.165	58.0102
8pas+T18 2	0.392	20	7.84	12.5	0.574	0.163	58.9286	58.7415
8pas+T18 2	0.392	20	7.84	12.5	0.567	0.158	59.2857	0.658012
8pas+T18 3	0.408	20	8.16	12.5	0.574	0.175	52.5
8pas+T18 3	0.408	20	8.16	12.5	0.582	0.172	55.098	54.6078
8pas+T18 3	0.408	20	8.16	12.5	0.586	0.171	56.2255	1.91051
1+8 1	0.19	20	3.8	1.5	0.965	0.097	2790.35
1+8 1	0.19	20	3.8	1.5	0.953	0.094	2766.67	2788.01
1+8 1	0.19	20	3.8	1.5	0.968	0.096	2807.02	20.2769
1+8 2	0.235	20	4.7	1.5	1.076	0.123	2441.84
1+8 2	0.235	20	4.7	1.5	1.047	0.125	2349.65	2364.54
1+8 2	0.235	20	4.7	1.5	1.025	0.122	2302.13	71.0389
1+8 3	0.191	20	3.82	1.5	0.939	0.099	2672.77
1+8 3	0.191	20	3.82	1.5	0.877	0.089	2517.45	2610.24
1+8 3	0.191	20	3.82	1.5	0.921	0.094	2640.49	81.961
1+8m2 1	0.195	20	3.9	1.5	0.879	0.097	2424.79
1+8m2 1	0.195	20	3.9	1.5	0.884	0.095	2453.85	2452.99	0.947981
1+8m2 1	0.195	20	3.9	1.5	0.89	0.094	2480.34	27.7876
1+8m2 2	0.175	20	3.5	1.5	0.851	0.082	2695.24
1+8m2 2	0.175	20	3.5	1.5	0.855	0.086	2683.81	2721.27	1.05166
1+8m2 2	0.175	20	3.5	1.5	0.878	0.084	2784.76	55.2819
1+8m2 3	0.209	20	4.18	1.5	0.857	0.104	2153.11
1+8m2 3	0.209	20	4.18	1.5	0.861	0.104	2165.87	2194.05	0.847909
1+8m2 3	0.209	20	4.18	1.5	0.888	0.102	2263.16	60.1919
1+8pas 1	0.223	20	4.46	1.5	0.863	0.11	2004.48
1+8pas 1	0.223	20	4.46	1.5	0.892	0.111	2085.95	2102.66
1+8pas 1	0.223	20	4.46	1.55	0.966	0.114	2217.56	107.517
1+8pas 2	0.236	20	4.72	1.55	0.931	0.118	1980.59
1+8pas 2	0.236	20	4.72	1.55	0.949	0.116	2039.37	2024.1
1+8pas 2	0.236	20	4.72	1.55	0.952	0.115	2052.35	38.2377
1+8pas 3	0.265	20	5.3	1.55	1.059	0.131	2020.09
1+8pas 3	0.265	20	5.3	1.55	1.051	0.128	2013.39	2015.42
1+8pas 3	0.265	20	5.3	1.55	1.063	0.135	2012.78	4.05254
