# Supplementary material for: IgaA negatively regulates the Rcs Phosphorelay via contact with the RcsD Phosphotransfer Protein
Source: PLoS Genet. 2020 Jul 27;16(7):e1008610. doi: 10.1371/journal.pgen.1008610 (PMC7418988; doi:10.1371/journal.pgen.1008610)
Supplement: S1 Data — Each excel or Prism file is named to match the appropriate figure or figures, with the date on which the data was generated, and in some cases with additional information. (ZIP) [file pgen.1008610.s008.zip › S1Data/S2DFig data_3-6-17 IgaA and RcsC.xlsx]

## Sheet: Sheet1
		OD 1:20	Dilution	OD	Time	OD420	OD550	Miller Units
	1+T25 w	0.231	20	4.62	9	0.557	0.175	60.3054
	1+T25 w	0.231	20	4.62	9	0.547	0.177	57.0587	57.7601								1+T25 w	57.7601	2.27709		1+T25 w	57.7601	2.27709
	1+T25 w	0.231	20	4.62	9	0.551	0.182	55.9163	2.27709								6+T18 w	41.6845	2.04136		6+T18 w	41.6845	2.04136
	6+T18 w	0.26	20	5.2	9	0.549	0.196	44.0171									1+6 w	148.971	10.1385		1+6 w	148.971	10.1385
	6+T18 w	0.26	20	5.2	9	0.547	0.205	40.2244	41.6845								1+T25 D-	48.1987	1.12064		2+T18 w	53.0348	1.48075
	6+T18 w	0.26	20	5.2	9	0.555	0.208	40.812	2.04136								6+T18 D-	41.7045	0.938946		5+T25 w	42.4004	2.60965
	1+6 w	0.17	20	3.4	5	0.504	0.132	160.588									1+6 D-	96.4836	0.6232		2+5 w	77.9014	1.23192
	1+6 w	0.17	20	3.4	5	0.48	0.134	144.412	148.971								2+T18 w	53.0348	1.48075		1+T25 D-	48.1987	1.12064
	1+6 w	0.17	20	3.4	5	0.474	0.133	141.912	10.1385								5+T25 w	42.4004	2.60965		6+T18 D-	41.7045	0.938946
	1+T25 D-	0.275	20	5.5	9	0.642	0.231	48.0303									2+5 w	77.9014	1.23192		1+6 D-	96.4836	0.6232
	1+T25 D-	0.275	20	5.5	9	0.629	0.226	47.1717	48.1987								2+T18 D-	42.9548	0.780695		2+T18 D-	42.9548	0.780695
	1+T25 D-	0.275	20	5.5	9	0.633	0.222	49.3939	1.12064								5+T25 D-	37.5834	1.11926		5+T25 D-	37.5834	1.11926
	6+T18 D-	0.245	20	4.9	9	0.533	0.197	42.6871									2+5 D-	45.3389	0.0549944		2+5 D-	45.3389	0.0549944
	6+T18 D-	0.245	20	4.9	9	0.516	0.19	41.61	41.7045
	6+T18 D-	0.245	20	4.9	9	0.516	0.192	40.8163	0.938946
	1+6 D-	0.181	20	3.62	6.17	0.482	0.153	95.924
	1+6 D-	0.181	20	3.62	6.17	0.49	0.156	97.1552	96.4836	Over w
	1+6 D-	0.181	20	3.62	6.17	0.476	0.149	96.3717	0.6232	0.602482	0.699455
	2+T18 w	0.254	20	5.08	10	0.7	0.251	51.3287
	2+T18 w	0.254	20	5.08	10	0.71	0.249	53.9862	53.0348
	2+T18 w	0.254	20	5.08	10	0.723	0.257	53.7894	1.48075
	5+T25 w	0.249	20	4.98	13	0.693	0.228	45.4124
	5+T25 w	0.249	20	4.98	13	0.693	0.245	40.8171	42.4004
	5+T25 w	0.249	20	4.98	13	0.694	0.245	40.9716	2.60965
	2+5 w	0.191	20	3.82	10	0.639	0.192	79.3194
	2+5 w	0.191	20	3.82	10	0.633	0.193	77.2906	77.9014	1.83728	1.46887
	2+5 w	0.191	20	3.82	10	0.627	0.19	77.0942	1.23192	1.86634	1.44565
	2+T18 D-	0.242	20	4.84	13.5	0.708	0.241	43.8093
	2+T18 D-	0.242	20	4.84	13.5	0.689	0.234	42.7762	42.9548
	2+T18 D-	0.242	20	4.84	13.5	0.698	0.241	42.2788	0.780695
	5+T25 D-	0.206	20	4.12	16	0.605	0.202	38.1523
	5+T25 D-	0.206	20	4.12	16	0.62	0.21	38.304	37.5834
	5+T25 D-	0.206	20	4.12	16	0.612	0.213	36.294	1.11926
	2+5 D-	0.217	20	4.34	16	0.661	0.198	45.2909		Over w
	2+5 D-	0.217	20	4.34	16	0.663	0.199	45.3269	45.3389	0.572248	0.592073
	2+5 D-	0.217	20	4.34	16	0.667	0.201	45.3989	0.0549944
