# Supplementary material for: IgaA negatively regulates the Rcs Phosphorelay via contact with the RcsD Phosphotransfer Protein
Source: PLoS Genet. 2020 Jul 27;16(7):e1008610. doi: 10.1371/journal.pgen.1008610 (PMC7418988; doi:10.1371/journal.pgen.1008610)
Supplement: S1 Data — Each excel or Prism file is named to match the appropriate figure or figures, with the date on which the data was generated, and in some cases with additional information. (ZIP) [file pgen.1008610.s008.zip › S1Data/Fig2B data_4-4-18 RcsD del peri.xlsx]

## Sheet: Sheet1
2018-04-04	48 hour cultures
	OD 1:20	Dilution		Time	OD420	OD550
1+T25 1	0.312	20	6.24	9	0.496	0.135	92.5036
1+T25 1	0.312	20	6.24	9	0.478	0.133	87.3397	88.8533			1+T25 1	88.8533	3.17656
1+T25 1	0.312	20	6.24	9	0.492	0.142	86.7165	3.17656			1+T25 2	69.1413	5.94683	IgaA+T25	76.6413		IgaA+T25	76.6413	10.6674
1+T25 2	0.336	20	6.72	9	0.519	0.166	75.5622				1+T25 3	71.9293	2.75572		10.6674		RcsD+T18	71.5491	7.7088
1+T25 2	0.336	20	6.72	9	0.491	0.163	68.039	69.1413			8+T18 1	80.286	1.61211				RcsDperi+T18	79.3613	8.25208
1+T25 2	0.336	20	6.72	9	0.473	0.16	63.8228	5.94683			8+T18 2	65.7056	1.18008	RcsD+T18	71.5491		IgaA+RcsD	1671.11	262.657
1+T25 3	0.354	20	7.08	9	0.507	0.154	74.5449				8+T18 3	68.6556	2.09142		7.7088		IgaA+RcsDperi	874.633	103.377
1+T25 3	0.354	20	7.08	9	0.496	0.152	72.1908	71.9293			8p+T18 1	88.8184	4.9935
1+T25 3	0.354	20	7.08	9	0.479	0.148	69.0521	2.75572			8p+T18 2	73.6232	1.48419	RcsDperi+T18	79.3613
8+T18 1	0.316	20	6.32	9	0.503	0.154	82.1027				8p+T18 3	75.6424	1.17094		8.25208
8+T18 1	0.316	20	6.32	9	0.498	0.155	79.7293	80.286			1+8 1	1886.33	156.682
8+T18 1	0.316	20	6.32	9	0.489	0.151	79.026	1.61211			1+8 2	1748.57	21.5291	IgaA+RcsD	1671.11
8+T18 2	0.343	20	6.86	9	0.455	0.145	65.1927				1+8 3	1378.43	51.5395		262.657
8+T18 2	0.343	20	6.86	9	0.473	0.152	67.0554	65.7056			1+8p 1	944.22	90.3643
8+T18 2	0.343	20	6.86	9	0.461	0.149	64.8688	1.18008			1+8p 2	923.833	21.3678	IgaA+RcsDperi	874.633
8+T18 3	0.333	20	6.66	11.5	0.506	0.144	66.3272				1+8p 3	755.845	55.2632		103.377
8+T18 3	0.333	20	6.66	11.5	0.505	0.137	69.2649	68.6556
8+T18 3	0.333	20	6.66	11.5	0.511	0.138	70.3747	2.09142
8p+T18 1	0.288	20	5.76	11.5	0.593	0.163	92.9197
8p+T18 1	0.288	20	5.76	11.5	0.586	0.164	90.2778	88.8184
8p+T18 1	0.288	20	5.76	11.5	0.554	0.159	83.2579	4.9935
8p+T18 2	0.325	20	6.5	11.5	0.549	0.16	71.9732
8p+T18 2	0.325	20	6.5	11.5	0.558	0.159	74.8495	73.6232
8p+T18 2	0.325	20	6.5	11.5	0.555	0.159	74.0468	1.48419
8p+T18 3	0.326	20	6.52	11.5	0.564	0.16	75.7535
8p+T18 3	0.326	20	6.52	11.5	0.58	0.167	76.7538	75.6424
8p+T18 3	0.326	20	6.52	11.5	0.559	0.16	74.4198	1.17094
1+8 1	0.093	20	1.86	1.75	0.427	0.054	2043.01
1+8 1	0.093	20	1.86	1.75	0.398	0.052	1886.33	1886.33
1+8 1	0.093	20	1.86	1.75	0.369	0.05	1729.65	156.682
1+8 2	0.097	20	1.94	3	0.576	0.054	1654.64
1+8 2	0.097	20	1.94	3	0.674	0.056	1979.38	1748.57
1+8 2	0.097	20	1.94	3	0.56	0.052	1611.68	201.041
1+8 3	0.093	20	1.86	3	0.469	0.048	1379.93
1+8 3	0.093	20	1.86	3	0.488	0.051	1429.21	1378.43
1+8 3	0.093	20	1.86	3	0.454	0.048	1326.16	51.5395
1+8p 1	0.248	20	4.96	2	0.776	0.147	1045.87
1+8p 1	0.248	20	4.96	2	0.686	0.133	913.81	944.22
1+8p 1	0.248	20	4.96	2	0.65	0.124	872.984	90.3643
1+8p 2	0.25	20	5	2	0.7	0.129	948.5
1+8p 2	0.25	20	5	2	0.676	0.126	911	923.833
1+8p 2	0.25	20	5	2	0.673	0.124	912	21.3678
1+8p 3	0.221	20	4.42	2	0.538	0.104	805.43
1+8p 3	0.221	20	4.42	2	0.531	0.11	765.837	755.845
1+8p 3	0.221	20	4.42	2	0.495	0.107	696.267	55.2632
