# Supplementary material for: IgaA negatively regulates the Rcs Phosphorelay via contact with the RcsD Phosphotransfer Protein
Source: PLoS Genet. 2020 Jul 27;16(7):e1008610. doi: 10.1371/journal.pgen.1008610 (PMC7418988; doi:10.1371/journal.pgen.1008610)
Supplement: S1 Data — Each excel or Prism file is named to match the appropriate figure or figures, with the date on which the data was generated, and in some cases with additional information. (ZIP) [file pgen.1008610.s008.zip › S1Data/S2A and S5EFig data_3-2-17 IgaAL643P.xlsx]

## Sheet: Sheet1
	2017-03-02	Need Western blot to go with this
		OD 1:20	Dilution	OD	Time	OD420	OD550	Miller Units
	2+T18 w	0.272	20	5.44	8	0.582	0.258	29.9862
	2+T18 w	0.272	20	5.44	8	0.624	0.256	40.4412	36.4966						2+T18 w	36.4966	5.68017
	2+T18 w	0.272	20	5.44	8	0.604	0.248	39.0625	5.68017						2L+T18 w	44.3841	0.871536
	2L+T18 w	0.276	20	5.52	8	0.65	0.26	44.1576							7+T25 w	45.3928	0.758906
	2L+T18 w	0.276	20	5.52	8	0.65	0.257	45.3465	44.3841						7+2 w	1051.23	51.9363	24.9752
	2L+T18 w	0.276	20	5.52	8	0.646	0.259	43.6481	0.871536						7+2L w	204.228	11.377	4.85205
	7+T25 w	0.253	20	5.06	8	0.612	0.246	44.837							1+T25 w	44.2749	0.887648
	7+T25 w	0.253	20	5.06	8	0.606	0.242	45.084	45.3928						1L+T25 w	41.429	2.79018
	7+T25 w	0.253	20	5.06	8	0.602	0.237	46.2574	0.758906						8+T18 w	37.7441	2.39407
	7+2 w	0.188	20	3.76	1.83	1.06	0.17	1108.16							1+8 w	1003.81	134.751	24.3943
	7+2 w	0.188	20	3.76	1.83	1.03	0.18	1039.12	1051.23						1L+8 w	113.988	14.7135	2.77009
	7+2 w	0.188	20	3.76	1.83	0.99	0.17	1006.42	51.9363
	7+2L w	0.225	20	4.5	6	0.935	0.213	208.241		0.206912
	7+2L w	0.225	20	4.5	6	0.962	0.221	213.056	204.228
	7+2L w	0.225	20	4.5	6	0.886	0.211	191.389	11.377	0.172709
	1+T25 w	0.254	20	5.08	10	0.637	0.233	45.128
	1+T25 w	0.254	20	5.08	10	0.628	0.233	43.3563	44.2749		5 fold disruption to 12 fold disruption
	1+T25 w	0.254	20	5.08	10	0.633	0.233	44.3406	0.887648
	1L+T25 w	0.263	20	5.26	10	0.661	0.244	44.4867
	1L+T25 w	0.263	20	5.26	10	0.641	0.249	39.0209	41.429
	1L+T25 w	0.263	20	5.26	10	0.645	0.246	40.7795	2.79018
	8+T18 w	0.256	20	5.12	10	0.596	0.223	40.1855
	8+T18 w	0.256	20	5.12	10	0.59	0.227	37.6465	37.7441
	8+T18 w	0.256	20	5.12	10	0.603	0.241	35.4004	2.39407
	1+8 w	0.144	20	2.88	1.2	0.625	0.131	1145.11
	1+8 w	0.144	20	2.88	1.2	0.573	0.132	989.583	1003.81
	1+8 w	0.144	20	2.88	1.2	0.541	0.136	876.736	134.751
	1L+8 w	0.234	20	4.68	6.5	0.777	0.22	128.863		0.14698
	1L+8 w	0.234	20	4.68	6.5	0.736	0.223	113.659	113.988
	1L+8 w	0.234	20	4.68	6.5	0.712	0.234	99.4412	14.7135	0.0868398
