# Supplementary material for: IgaA negatively regulates the Rcs Phosphorelay via contact with the RcsD Phosphotransfer Protein
Source: PLoS Genet. 2020 Jul 27;16(7):e1008610. doi: 10.1371/journal.pgen.1008610 (PMC7418988; doi:10.1371/journal.pgen.1008610)
Supplement: S1 Data — Each excel or Prism file is named to match the appropriate figure or figures, with the date on which the data was generated, and in some cases with additional information. (ZIP) [file pgen.1008610.s008.zip › S1Data/S6AFig data 4_9_20.xlsx]

## Sheet: Sheet1
Strain	OD 600	Volume	Time	OD550	OD420	M.U
V/V	4.76	0.05	25	0.142	0.546	50
	5.2	0.05	25	0.152	0.575	47.5385
	5.62	0.05	25	0.163	0.613	46.6548
V/IgaA	4.76	0.05	25	0.143	0.495	41.1345
	2.76	0.05	25	0.078	0.302	47.971
	4.32	0.05	25	0.126	0.452	42.8704
V/RcsD	5.34	0.05	25	0.162	0.563	41.8727
	3.42	0.05	25	0.101	0.379	47.3099
	4.56	0.05	25	0.14	0.485	42.1053
Csol/IgaA	4.92	0.05	25	0.149	0.519	41.9919
	5.58	0.05	25	0.164	0.597	44.4444
	4.16	0.05	25	0.125	0.456	45.625
Csol/RcsD	4.06	0.05	4	0.12	0.66	554.187
	3.86	0.05	4	0.109	0.542	454.987
	4.32	0.05	4	0.126	0.679	530.671
