# Supplementary material for: IgaA negatively regulates the Rcs Phosphorelay via contact with the RcsD Phosphotransfer Protein
Source: PLoS Genet. 2020 Jul 27;16(7):e1008610. doi: 10.1371/journal.pgen.1008610 (PMC7418988; doi:10.1371/journal.pgen.1008610)
Supplement: S1 Data — Each excel or Prism file is named to match the appropriate figure or figures, with the date on which the data was generated, and in some cases with additional information. (ZIP) [file pgen.1008610.s008.zip › S1Data/S5EFig data_10-13-18 L643A.xlsx]

## Sheet: Sheet1
2018-10-13	48 hour cultures
	OD 1:20	Dilution		Time	OD420	OD550
1+T25 1	0.234	20	4.68	12	0.391	0.094	80.6624
1+T25 1	0.234	20	4.68	12	0.399	0.097	81.6417	81.5527			1+T25 1	81.5527	0.849305
1+T25 1	0.234	20	4.68	12	0.401	0.097	82.354	0.849305			1+T25 2	61.2913	0.857912	IgaA+T25	72.7282		IgaA+T25	72.7282	10.3803
1+T25 2	0.316	20	6.32	12	0.455	0.129	60.4562				1+T25 3	75.3407	1.73194		10.3803		IgaAL643P+T25	65.5872	5.73554
1+T25 2	0.316	20	6.32	12	0.458	0.129	61.2474	61.2913			1L+T25 1	65.7836	0.981245				IgaAL643A+T25	70.0363	1.78357
1+T25 2	0.316	20	6.32	12	0.465	0.131	62.1704	0.857912			1L+T25 2	71.222	1.70401	IgaAL643P+T25	65.5872		RcsD+T18	65.0871	7.96106
1+T25 3	0.265	20	5.3	12	0.423	0.105	75.2358				1L+T25 3	59.756	0.640577		5.73554		IgaA+RcsD	2724.61	153.847		37.4629
1+T25 3	0.265	20	5.3	12	0.418	0.105	73.6635	75.3407			1LA+T25 1	69.8883	2.47961				IgaAL643P+RcsD	401.742	242.242		6.12531
1+T25 3	0.265	20	5.3	12	0.429	0.105	77.1226	1.73194			1LA+T25 2	68.3314	2.58723	IgaAL643A+T25	70.0363		IgaAL643A+RcsD	1298.91	61.4952		18.5463
1L+T25 1	0.313	20	6.26	12	0.461	0.123	65.4286				1LA+T25 3	71.8893	0.834322		1.78357
1L+T25 1	0.313	20	6.26	12	0.463	0.125	65.0293	65.7836			8+T18 1	71.7504	0.71712
1L+T25 1	0.313	20	6.26	12	0.477	0.129	66.893	0.981245			8+T18 2	56.271	0.311419	RcsD+T18	65.0871
1L+T25 2	0.293	20	5.86	12	0.471	0.13	69.2548				8+T18 3	67.2399	0.959185		7.96106
1L+T25 2	0.293	20	5.86	12	0.471	0.124	72.2412	71.222			1+8 1	2554.66	259.243
1L+T25 2	0.293	20	5.86	12	0.476	0.127	72.1701	1.70401			1+8 2	2854.38	198.541	IgaA+RcsD	2724.61
1L+T25 3	0.329	20	6.58	12	0.477	0.137	60.0937				1+8 3	2764.78	592.208		153.847
1L+T25 3	0.329	20	6.58	12	0.472	0.134	60.157	59.756			1L+8 1	293.011	2.77599
1L+T25 3	0.329	20	6.58	12	0.436	0.116	59.0172	0.640577			1L+8 2	232.917	5.30526	IgaAL643P+RcsD	401.742
1LA+T25 1	0.266	20	5.32	12	0.4	0.099	71.037				1L+8 3	679.299	17.2233		242.242
1LA+T25 1	0.266	20	5.32	12	0.389	0.1	67.0426	69.8883			1LA+8 1	1290.32	23.6358
1LA+T25 1	0.266	20	5.32	12	0.407	0.102	71.5852	2.47961			1LA+8 2	1242.17	41.7143	IgaAL643A+RcsD	1298.91
1LA+T25 2	0.287	20	5.74	12	0.436	0.12	65.6214				1LA+8 3	1364.25	102.941		61.4952
1LA+T25 2	0.287	20	5.74	12	0.441	0.117	68.5976	68.3314
1LA+T25 2	0.287	20	5.74	12	0.445	0.115	70.7753	2.58723
1LA+T25 3	0.267	20	5.34	12	0.418	0.109	70.927
1LA+T25 3	0.267	20	5.34	12	0.419	0.107	72.3315	71.8893
1LA+T25 3	0.267	20	5.34	12	0.421	0.108	72.4095	0.834322
8+T18 1	0.262	20	5.24	12	0.407	0.105	71.0083
8+T18 1	0.262	20	5.24	12	0.413	0.107	71.8034	71.7504
8+T18 1	0.262	20	5.24	12	0.422	0.111	72.4396	0.71712
8+T18 2	0.33	20	6.6	12	0.45	0.129	56.6288
8+T18 2	0.33	20	6.6	12	0.453	0.132	56.0606	56.271
8+T18 2	0.33	20	6.6	12	0.455	0.133	56.1237	0.311419
8+T18 3	0.315	20	6.3	12	0.471	0.126	66.2698
8+T18 3	0.315	20	6.3	12	0.466	0.121	67.2619	67.2399
8+T18 3	0.315	20	6.3	12	0.473	0.123	68.1878	0.959185
1+8 1	0.093	20	1.86	2	0.486	0.038	2255.38
1+8 1	0.093	20	1.86	2	0.572	0.04	2698.92	2554.66
1+8 1	0.093	20	1.86	2	0.574	0.04	2709.68	259.243
1+8 2	0.097	20	1.94	2	0.623	0.05	2760.31
1+8 2	0.097	20	1.94	2	0.61	0.047	2720.36	2854.38
1+8 2	0.097	20	1.94	2	0.682	0.048	3082.47	198.541
1+8 3	0.093	20	1.86	2	0.693	0.04	3349.46
1+8 3	0.093	20	1.86	2	0.594	0.044	2779.57	2764.78
1+8 3	0.093	20	1.86	2	0.478	0.043	2165.32	592.208
1L+8 1	0.248	20	4.96	4	0.48	0.11	289.819
1L+8 1	0.248	20	4.96	4	0.485	0.11	294.859	293.011
1L+8 1	0.248	20	4.96	4	0.481	0.108	294.355	2.77599
1L+8 2	0.25	20	5	4	0.399	0.094	234.5
1L+8 2	0.25	20	5	4	0.4	0.093	237.25	232.917
1L+8 2	0.25	20	5	4	0.388	0.092	227	5.30526
1L+8 3	0.221	20	4.42	4	0.791	0.111	675.057
1L+8 3	0.221	20	4.42	4	0.815	0.113	698.247	679.299
1L+8 3	0.221	20	4.42	4	0.78	0.11	664.593	17.2233
1LA+8 1	0.248	20	4.96	2	0.757	0.073	1268.65
1LA+8 1	0.248	20	4.96	2	0.782	0.074	1315.52	1290.32
1LA+8 1	0.248	20	4.96	2	0.766	0.073	1286.79	23.6358
1LA+8 2	0.25	20	5	2	0.742	0.073	1228.5
1LA+8 2	0.25	20	5	2	0.741	0.078	1209	1242.17
1LA+8 2	0.25	20	5	2	0.781	0.078	1289	41.7143
1LA+8 3	0.221	20	4.42	2	0.694	0.066	1308.82
1LA+8 3	0.221	20	4.42	2	0.687	0.064	1300.9	1364.25
1LA+8 3	0.221	20	4.42	2	0.771	0.066	1483.03	102.941
