# Supplementary material for: IgaA negatively regulates the Rcs Phosphorelay via contact with the RcsD Phosphotransfer Protein
Source: PLoS Genet. 2020 Jul 27;16(7):e1008610. doi: 10.1371/journal.pgen.1008610 (PMC7418988; doi:10.1371/journal.pgen.1008610)
Supplement: S1 Data — Each excel or Prism file is named to match the appropriate figure or figures, with the date on which the data was generated, and in some cases with additional information. (ZIP) [file pgen.1008610.s008.zip › S1Data/S2CFig_8-5-19 RcsD- background IgaA.xlsx]

## Sheet: Sheet1
																						indicates that all these were done at the same time, in a second set, after the white cells.
		OD 1:20	Dilution	OD	Time	OD420	OD550	Miller Units					OD 1:20	Dilution	OD	Time	OD420	OD550	Miller Units
	1+T25 d-	0.426	20	8.52	9	0.54	0.18	58.6854				1+T25 d-	0.426	20	8.52	9	0.54	0.18	58.6854
	1+T25 d-	0.426	20	8.52	9	0.543	0.177	60.8372	59.4679			1+T25 d-	0.426	20	8.52	9	0.543	0.177	60.8372	59.4679	1+T25 d-	58.6854		1+T25 d-	59.4679	1.1899
	1+T25 d-	0.426	20	8.52	9	0.546	0.183	58.8811	1.1899			1+T25 d-	0.426	20	8.52	9	0.546	0.183	58.8811	1.1899	1+T25 d-	60.8372		8+T18 d-	52.5748	0.290625	56.7586	8.52772
	8+T18 d-	0.438	20	8.76	9	0.539	0.189	52.8285				8+T18 d-	0.438	20	8.76	9	0.539	0.189	52.8285		1+T25 d-	58.8811		8m2+T18 d-	47.6918	1.27192
	8+T18 d-	0.438	20	8.76	9	0.547	0.194	52.6383	52.5748			8+T18 d-	0.438	20	8.76	9	0.547	0.194	52.6383	52.5748	1+8 w	2632.61		8peri+T18 d-	67.2997	1.93284				Total avg
	8+T18 d-	0.438	20	8.76	9	0.542	0.192	52.2577	0.290625			8+T18 d-	0.438	20	8.76	9	0.542	0.192	52.2577	0.290625	1+8 w	2808.64		1+8 w	2596.75	231.904				Background	56.7586	8.52772
	8alf+T18 d-	0.404	20	8.08	9	0.474	0.175	46.1359				8m2+T18 d-	0.418	20	8.36	9	0.496	0.178	49.0431		1+8 w	2349.01		1+8 w	2353.16	145.571	2178.42			1+8 w	2178.42	527.863
	8alf+T18 d-	0.404	20	8.08	9	0.475	0.174	46.8922	46.7088			8m2+T18 d-	0.418	20	8.36	9	0.525	0.2	46.5178	47.6918	1+8 d-	3007.08		1+8 w	1585.34	339.944	527.863			1+8 d-	1931.16	737.745
	8alf+T18 d-	0.404	20	8.08	9	0.481	0.177	47.0985	0.506815			8m2+T18 d-	0.418	20	8.36	9	0.534	0.203	47.5146	1.27192	1+8 d-	2869.72		1+8 d-	2779.25	284.088				1+8m2 w	1513.09	241.59
	8m2+T18 d-	0.418	20	8.36	9	0.496	0.178	49.0431				8peri+T18 d-	0.313	20	6.26	9	0.411	0.13	65.1402		1+8 d-	2460.94		1+8 d-	1437.62	106.198	1931.16			1+8m2 d-	1281.36	228.499
	8m2+T18 d-	0.418	20	8.36	9	0.525	0.2	46.5178	47.6918			8peri+T18 d-	0.313	20	6.26	9	0.418	0.128	68.8676	67.2997				1+8 d-	1576.62	381.156	737.745			1+8peri w	432.368	49.7687									8peri+T18 d-	67.2997	1.93284
	8m2+T18 d-	0.418	20	8.36	9	0.534	0.203	47.5146	1.27192			8peri+T18 d-	0.313	20	6.26	9	0.424	0.133	67.8914	1.93284				1+8m2 w	1791.86	75.4772				1+8peri d-	729.41	126.939									1+8 w	2596.75	231.904
	8peri+T18 d-	0.313	20	6.26	9	0.411	0.13	65.1402																1+8m2 w	1382.74	283.573	1513.09														1+8 d-	2779.25	284.088
	8peri+T18 d-	0.313	20	6.26	9	0.418	0.128	68.8676	67.2997			1+8 w	0.154	20	3.08	0.83	0.459	0.07	2632.61					1+8m2 w	1364.67	234.715	241.59			First set avg											1+8m2 w	1791.86	75.4772
	8peri+T18 d-	0.313	20	6.26	9	0.424	0.133	67.8914	1.93284			1+8 w	0.154	20	3.08	0.83	0.485	0.072	2808.64	2596.75				1+8m2 d-	1050.18	43.7615				Background	56.7586	8.52772									1+8m2 d-	1507.08	174.189
												1+8 w	0.154	20	3.08	0.83	0.428	0.073	2349.01	231.904				1+8m2 d-	1286.82	69.3709	1281.36			1+8 w	2596.75	231.904									1+8peri w	489.367	70.0469
	1+8 w	0.154	20	3.08	0.83	0.459	0.07	2632.61				1+8 w	0.133	20	2.66	1.33	0.547	0.058	2518.51					1+8m2 d-	1507.08	174.189	228.499			1+8 d-	2779.25	284.088									1+8peri d-	633.733	24.3734
	1+8 w	0.154	20	3.08	0.83	0.485	0.072	2808.64	2596.75			1+8 w	0.133	20	2.66	1.33	0.506	0.057	2296.63	2353.16				1+8peri w	489.367	70.0469				1+8alf w	528.186	12.9209
	1+8 w	0.154	20	3.08	0.83	0.428	0.073	2349.01	231.904			1+8 w	0.133	20	2.66	1.33	0.495	0.056	2244.33	145.571				1+8peri w	397.522	54.6538	432.368			1+8alf d-	437.886	39.2772
	1+8 d-	0.182	20	3.64	0.83	0.61	0.089	3007.08				1+8 w	0.149	20	2.98	1.33	0.475	0.065	1822.93		1969.25	542.929		1+8peri w	410.215	19.4436	49.7687			1+8m2 w	1791.86	75.4772
	1+8 d-	0.182	20	3.64	0.83	0.591	0.09	2869.72	2779.25			1+8 w	0.149	20	2.98	1.33	0.458	0.065	1737.14	1585.34				1+8peri d-	873.415	64.5866				1+8m2 d-	1050.18	43.7615
	1+8 d-	0.182	20	3.64	0.83	0.531	0.091	2460.94	284.088			1+8 w	0.149	20	2.98	1.33	0.349	0.064	1195.94	339.944				1+8peri d-	633.733	24.3734	729.41			1+8peri w	489.367	70.0469
	1+8alf w	0.254	20	5.08	3.33	0.661	0.118	537.348				1+8 d-	0.182	20	3.64	0.83	0.61	0.089	3007.08					1+8peri d-	681.083	13.3276	126.939			1+8peri d-	873.415	64.5866
	1+8alf w	0.254	20	5.08	3.33	0.679	0.13	533.802	528.186			1+8 d-	0.182	20	3.64	0.83	0.591	0.09	2869.72	2779.25
	1+8alf w	0.254	20	5.08	3.33	0.653	0.125	513.407	12.9209			1+8 d-	0.182	20	3.64	0.83	0.531	0.091	2460.94	284.088
	1+8alf d-	0.241	20	4.82	3.33	0.573	0.109	476.306				1+8 d-	0.162	20	3.24	1.33	0.445	0.067	1521.16
	1+8alf d-	0.241	20	4.82	3.33	0.554	0.115	439.547	437.886			1+8 d-	0.162	20	3.24	1.33	0.433	0.066	1473.59	1437.62
	1+8alf d-	0.241	20	4.82	3.33	0.531	0.121	397.804	39.2772			1+8 d-	0.162	20	3.24	1.33	0.403	0.068	1318.11	106.198
	1+8m2 w	0.131	20	2.62	2.167	0.596	0.06	1729.62				1+8 d-	0.172	20	3.44	1.33	0.599	0.081	1998.82		1507.12	98.2837
	1+8m2 w	0.131	20	2.62	2.167	0.634	0.058	1875.81	1791.86			1+8 d-	0.172	20	3.44	1.33	0.47	0.076	1473.16	1576.62
	1+8m2 w	0.131	20	2.62	2.167	0.597	0.054	1770.13	75.4772			1+8 d-	0.172	20	3.44	1.33	0.426	0.079	1257.87	381.156
	1+8m2 d-	0.204	20	4.08	2.167	0.652	0.095	1098.81				1+8m2 w	0.131	20	2.62	2.167	0.596	0.06	1729.62											Background	56.7586	8.52772
	1+8m2 d-	0.204	20	4.08	2.167	0.618	0.097	1013.98	1050.18			1+8m2 w	0.131	20	2.62	2.167	0.634	0.058	1875.81	1791.86										1+8 w	1969.25	542.929
	1+8m2 d-	0.204	20	4.08	2.167	0.632	0.099	1037.74	43.7615			1+8m2 w	0.131	20	2.62	2.167	0.597	0.054	1770.13	75.4772										1+8 d-	1507.12	98.2837
	1+8peri w	0.306	20	6.12	2.167	0.629	0.144	568.54				1+8m2 w	0.146	20	2.92	1.33	0.428	0.055	1708.47											1+8m2 w	1373.7	12.778
	1+8peri w	0.306	20	6.12	2.167	0.565	0.147	464.107	489.367			1+8m2 w	0.146	20	2.92	1.33	0.331	0.057	1190.91	1382.74										1+8m2 d-	1396.95	155.75
	1+8peri w	0.306	20	6.12	2.167	0.553	0.151	435.453	70.0469			1+8m2 w	0.146	20	2.92	1.33	0.344	0.058	1248.84	283.573										1+8peri w	403.869	8.97591
	1+8peri d-	0.285	20	5.7	2.167	0.803	0.129	934.674				1+8m2 w	0.241	20	4.82	1.33	0.688	0.125	1463.98		1373.7	12.778								1+8peri d-	657.408	33.4812
	1+8peri d-	0.285	20	5.7	2.167	0.776	0.133	879.622	873.415			1+8m2 w	0.241	20	4.82	1.33	0.677	0.106	1533.4	1364.67
	1+8peri d-	0.285	20	5.7	2.167	0.734	0.135	805.949	64.5866			1+8m2 w	0.241	20	4.82	1.33	0.53	0.102	1096.62	234.715
												1+8m2 d-	0.204	20	4.08	2.167	0.652	0.095	1098.81
												1+8m2 d-	0.204	20	4.08	2.167	0.618	0.097	1013.98	1050.18
												1+8m2 d-	0.204	20	4.08	2.167	0.632	0.099	1037.74	43.7615
												1+8m2 d-	0.173	20	3.46	1.33	0.444	0.076	1351.65
												1+8m2 d-	0.173	20	3.46	1.33	0.414	0.077	1213.66	1286.82
												1+8m2 d-	0.173	20	3.46	1.33	0.431	0.076	1295.15	69.3709
		1+T25 d-	59.4679	1.1899								1+8m2 d-	0.151	20	3.02	1.33	0.454	0.07	1650.65		1396.95	155.75
		8+T18 d-	52.5748	0.290625	52.9172							1+8m2 d-	0.151	20	3.02	1.33	0.437	0.071	1557.29	1507.08
		8alf+T18 d-	46.7088	0.506815								1+8m2 d-	0.151	20	3.02	1.33	0.388	0.071	1313.3	174.189
		1+8 w	2596.75	231.904								1+8peri w	0.306	20	6.12	2.167	0.629	0.144	568.54
		1+8 d-	2779.25	284.088								1+8peri w	0.306	20	6.12	2.167	0.565	0.147	464.107	489.367
		1+8alf w	528.186	12.9209								1+8peri w	0.306	20	6.12	2.167	0.553	0.151	435.453	70.0469
		1+8alf d-	437.886	39.2772								1+8peri w	0.27	20	5.4	1.33	0.395	0.133	451.824
												1+8peri w	0.27	20	5.4	1.33	0.368	0.14	342.523	397.522
												1+8peri w	0.27	20	5.4	1.33	0.381	0.136	398.218	54.6538
												1+8peri w	0.287	20	5.74	1.33	0.422	0.147	431.61		403.869	8.97591
												1+8peri w	0.287	20	5.74	1.33	0.426	0.155	405.412	410.215
												1+8peri w	0.287	20	5.74	1.33	0.425	0.157	393.623	19.4436
												1+8peri d-	0.285	20	5.7	2.167	0.803	0.129	934.674
												1+8peri d-	0.285	20	5.7	2.167	0.776	0.133	879.622	873.415
												1+8peri d-	0.285	20	5.7	2.167	0.734	0.135	805.949	64.5866				First group (white) analysis
												1+8peri d-	0.306	20	6.12	1.33	0.528	0.149	656.666
												1+8peri d-	0.306	20	6.12	1.33	0.525	0.152	636.395	633.733					RcsD/IgaA in WT:			RcsD/IgaA in D-				RcsD/IgaA in WT:			RcsD/IgaA in D-
												1+8peri d-	0.306	20	6.12	1.33	0.517	0.154	608.138	24.3734					46.3826	49.4839	41.3859	52.9802	50.5601	43.3581		2632.61	2808.64	2349.01	3007.08	2869.72	2460.94
												1+8peri d-	0.254	20	5.08	1.33	0.447	0.121	696.377		657.408	33.4812			1.01381	1.0816	0.904594	1.15802	1.10512	0.947701		1.01381	1.0816	0.904595	1.15802	1.10512	0.947701
												1+8peri d-	0.254	20	5.08	1.33	0.445	0.124	674.916	681.083
												1+8peri d-	0.254	20	5.08	1.33	0.444	0.124	671.955	13.3276				Avg wt number		45.7508					Values		2596.75
																								(this is fold over background, but using raw numbers should give same result)
																																		(same thing)
