# Supplementary material for: IgaA negatively regulates the Rcs Phosphorelay via contact with the RcsD Phosphotransfer Protein
Source: PLoS Genet. 2020 Jul 27;16(7):e1008610. doi: 10.1371/journal.pgen.1008610 (PMC7418988; doi:10.1371/journal.pgen.1008610)
Supplement: S1 Data — Each excel or Prism file is named to match the appropriate figure or figures, with the date on which the data was generated, and in some cases with additional information. (ZIP) [file pgen.1008610.s008.zip › S1Data/Fig4B and S5BFig data 6-21-19 IgaA loop deletions with RcsD wt and T411A.xlsx]

## Sheet: Sheet1
																	IgaA	43.0634	0.971941
	48 hour cultures											1+T25	43.0634	0.971941			IgaA D Loop1	51.7689	0.948881
	OD 1:20	Dilution		Time	OD420	OD550						1c1+T25	51.7689	0.948881			IgaA D Loop2	55.2744	3.78483
1+T25	0.475	20	9.5	13	0.647	0.214	44.1296					1c2+T25	55.2744	3.78483			IgaA D Peri	53.5615	1.7091
1+T25	0.475	20	9.5	13	0.672	0.235	42.2267	43.0634				1peri+T25	53.5615	1.7091			RcsD	56.4546	1.0135
1+T25	0.475	20	9.5	13	0.674	0.234	42.834	0.971941				8+T18	56.4546	1.0135			RcsD T411A	43.3909	0.587149
1c1+T25	0.474	20	9.48	13	0.688	0.207	52.8643					8T+T18	43.3909	0.587149			IgaA+RcsD	1743.7	374.804
1c1+T25	0.474	20	9.48	13	0.676	0.206	51.2009	51.7689				1+8 1	1920.27	317.413			IgaA D Loop1 + RcsD	1827.04	90.7994
1c1+T25	0.474	20	9.48	13	0.699	0.219	51.2415	0.948881				1+8 2	1997.6	321.082	1743.7		IgaA D Loop2 + RcsD	3070.97	123.975
1c2+T25	0.456	20	9.12	13	0.742	0.225	58.7466					1+8 3	1313.22	268.078	374.804		IgaA D Peri + RcsD	112.603	10.9648
1c2+T25	0.456	20	9.12	13	0.744	0.236	55.8367	55.2744				1c1+8 1	1931.74	265.459			IgaA+RcsD T411A	2284.4	66.588
1c2+T25	0.456	20	9.12	13	0.687	0.219	51.2399	3.78483				1c1+8 2	1779.44	322.299	1827.04		IgaA D Loop1 + RcsD T411A	1930.18	272.876
1peri+T25	0.509	20	10.18	13	0.764	0.228	55.1609					1c1+8 3	1769.93	225.332	90.7994		IgaA D Loop2 + RcsD T411A	2623.96	142.318
1peri+T25	0.509	20	10.18	13	0.767	0.235	53.763	53.5615				1c2+8 1	2953.56	75.1871			IgaA D Peri + RcsD T411A	406.452	38.9073
1peri+T25	0.509	20	10.18	13	0.766	0.242	51.7606	1.7091				1c2+8 2	3058.74	394.184	3070.97
8+T18	0.492	20	9.84	13	0.736	0.21	57.6141					1c2+8 3	3200.6	49.8936	123.975
8+T18	0.492	20	9.84	13	0.745	0.221	56.0116	56.4546				1peri+8 1	102.966	4.63687
8+T18	0.492	20	9.84	13	0.745	0.222	55.738	1.0135				1peri+8 2	110.31	6.09045	112.603
8T+T18	0.606	20	12.12	13	0.812	0.266	43.9832					1peri+8 3	124.533	5.10885	10.9648
8T+T18	0.606	20	12.12	13	0.815	0.273	42.8091	43.3909				1+8T 1	2240.25	417.42
8T+T18	0.606	20	12.12	13	0.83	0.279	43.3803	0.587149				1+8T 2	2251.96	85.4216	2284.4
1+8 1	0.208	20	4.16	1	0.65	0.107	2224.76					1+8T 3	2361	107.287	66.588
1+8 1	0.208	20	4.16	1	0.59	0.106	1944.71	1920.27				1c1+8T 1	1897.69	274.798
1+8 1	0.208	20	4.16	1	0.52	0.108	1591.35	317.413				1c1+8T 2	1675	201.561	1930.18
1+8 2	0.208	20	4.16	1	0.656	0.1	2312.5					1c1+8T 3	2217.84	51.2956	272.876
1+8 2	0.208	20	4.16	1	0.6	0.104	2009.62	1997.6				1c2+8T 1	2606.02	17.6044
1+8 2	0.208	20	4.16	1	0.526	0.102	1670.67	321.082				1c2+8T 2	2774.39	66.9518	2623.96
1+8 3	0.174	20	3.48	1	0.434	0.089	1599.14					1c2+8T 3	2491.45	187.251	142.318
1+8 3	0.174	20	3.48	1	0.372	0.086	1272.99	1313.22				1peri+8T 1	430.785	4.95312
1+8 3	0.174	20	3.48	1	0.345	0.091	1067.53	268.078				1peri+8T 2	361.579	21.2351	406.452
1c1+8 1	0.188	20	3.76	1	0.565	0.091	2158.24					1peri+8T 3	426.992	6.94087	38.9073
1c1+8 1	0.188	20	3.76	1	0.54	0.094	1997.34	1931.74
1c1+8 1	0.188	20	3.76	1	0.478	0.097	1639.63	265.459
1c1+8 2	0.167	20	3.34	1	0.49	0.083	2064.37
1c1+8 2	0.167	20	3.34	1	0.462	0.088	1844.31	1779.44
1c1+8 2	0.167	20	3.34	1	0.384	0.083	1429.64	322.299
1c1+8 3	0.184	20	3.68	1	0.53	0.094	1986.41
1c1+8 3	0.184	20	3.68	1	0.495	0.095	1786.68	1769.93
1c1+8 3	0.184	20	3.68	1	0.449	0.095	1536.68	225.332
1c2+8 1	0.192	20	3.84	1	0.729	0.083	3040.36
1c2+8 1	0.192	20	3.84	1	0.727	0.096	2911.46	2953.56
1c2+8 1	0.192	20	3.84	1	0.723	0.094	2908.85	75.1871
1c2+8 2	0.183	20	3.66	1	0.753	0.088	3273.22
1c2+8 2	0.183	20	3.66	1	0.763	0.091	3299.18	3058.74
1c2+8 2	0.183	20	3.66	1	0.641	0.094	2603.83	394.184
1c2+8 3	0.221	20	4.42	1	0.894	0.112	3158.37
1c2+8 3	0.221	20	4.42	1	0.933	0.122	3255.66	3200.6
1c2+8 3	0.221	20	4.42	1	0.897	0.11	3187.78	49.8936
1peri+8 1	0.457	20	9.14	7.5	0.712	0.195	108.169
1peri+8 1	0.457	20	9.14	7.5	0.696	0.199	101.459	102.966
1peri+8 1	0.457	20	9.14	7.5	0.692	0.201	99.2706	4.63687
1peri+8 2	0.416	20	8.32	7.5	0.685	0.184	116.346
1peri+8 2	0.416	20	8.32	7.5	0.677	0.19	110.417	110.31
1peri+8 2	0.416	20	8.32	7.5	0.661	0.192	104.167	6.09045
1peri+8 3	0.476	20	9.52	7.5	0.827	0.21	128.711
1peri+8 3	0.476	20	9.52	7.5	0.821	0.212	126.05	124.533
1peri+8 3	0.476	20	9.52	7.5	0.811	0.221	118.838	5.10885
1+8T 1	0.188	20	3.76	1.333	0.84	0.103	2632.64
1+8T 1	0.188	20	3.76	1.333	0.734	0.092	2286.48	2240.25
1+8T 1	0.188	20	3.76	1.333	0.63	0.102	1801.65	417.42
1+8T 2	0.223	20	4.46	1.333	0.892	0.113	2335.51
1+8T 2	0.223	20	4.46	1.333	0.856	0.106	2255.61	2251.96
1+8T 2	0.223	20	4.46	1.333	0.843	0.114	2164.78	85.4216
1+8T 3	0.197	20	3.94	1.333	0.831	0.102	2484.76
1+8T 3	0.197	20	3.94	1.333	0.788	0.106	2294.36	2361
1+8T 3	0.197	20	3.94	1.333	0.773	0.096	2303.88	107.287
1c1+8T 1	0.202	20	4.04	1	0.577	0.093	2050.74
1c1+8T 1	0.202	20	4.04	1	0.595	0.102	2061.88	1897.69
1c1+8T 1	0.202	20	4.04	1	0.496	0.101	1580.45	274.798
1c1+8T 2	0.18	20	3.6	1	0.49	0.089	1856.94
1c1+8T 2	0.18	20	3.6	1	0.46	0.087	1709.72	1675
1c1+8T 2	0.18	20	3.6	1	0.42	0.09	1458.33	201.561
1c1+8T 3	0.184	20	3.68	1	0.573	0.093	2229.62
1c1+8T 3	0.184	20	3.68	1	0.564	0.095	2161.68	2217.84
1c1+8T 3	0.184	20	3.68	1	0.579	0.093	2262.23	51.2956
1c2+8T 1	0.202	20	4.04	1	0.699	0.1	2594.06
1c2+8T 1	0.202	20	4.04	1	0.705	0.103	2597.77	2606.02
1c2+8T 1	0.202	20	4.04	1	0.702	0.098	2626.24	17.6044
1c2+8T 2	0.164	20	3.28	1	0.612	0.083	2846.04
1c2+8T 2	0.164	20	3.28	1	0.585	0.08	2713.41	2774.39
1c2+8T 2	0.164	20	3.28	1	0.602	0.085	2763.72	66.9518
1c2+8T 3	0.195	20	3.9	1	0.695	0.099	2675.64
1c2+8T 3	0.195	20	3.9	1	0.648	0.092	2497.44	2491.45
1c2+8T 3	0.195	20	3.9	1	0.615	0.095	2301.28	187.251
1peri+8T 1	0.327	20	6.54	2.5	0.61	0.15	425.076
1peri+8T 1	0.327	20	6.54	2.5	0.619	0.151	433.945	430.785
1peri+8T 1	0.327	20	6.54	2.5	0.622	0.153	433.333	4.95312
1peri+8T 2	0.439	20	8.78	2.5	0.788	0.218	370.387
1peri+8T 2	0.439	20	8.78	2.5	0.783	0.211	376.993	361.579
1peri+8T 2	0.439	20	8.78	2.5	0.736	0.209	337.358	21.2351
1peri+8T 3	0.389	20	7.78	2.5	0.753	0.193	426.992
1peri+8T 3	0.389	20	7.78	2.5	0.741	0.19	420.051	426.992
1peri+8T 3	0.389	20	7.78	2.5	0.772	0.2	433.933	6.94087
