# Supplementary material for: IgaA negatively regulates the Rcs Phosphorelay via contact with the RcsD Phosphotransfer Protein
Source: PLoS Genet. 2020 Jul 27;16(7):e1008610. doi: 10.1371/journal.pgen.1008610 (PMC7418988; doi:10.1371/journal.pgen.1008610)
Supplement: S1 Data — Each excel or Prism file is named to match the appropriate figure or figures, with the date on which the data was generated, and in some cases with additional information. (ZIP) [file pgen.1008610.s008.zip › S1Data/S2EFig data 6_6_20.xlsx]

## Sheet: Sheet1
Strain	OD600	vol	time	OD550	OD420	M.U
pEAW5peri/pKNT25	6.38	0.05	25	0.156	0.591	39.8746
	5.98	0.05	25	0.15	0.571	41.2709
	5.52	0.05	25	0.144	0.585	48.2609
pEAW5peri/pEAW8	5.84	0.05	25	0.156	0.636	49.726
	6.1	0.05	25	0.168	0.681	50.7541
	5.66	0.05	25	0.156	0.577	42.9682
pEAW5peri/pEAW2	6.2	0.05	25	0.154	0.622	45.4839
	6.18	0.05	25	0.168	0.67	48.6731
	6.66	0.05	25	0.174	0.696	47.027
pEAW8/pUT18	5.94	0.05	25	0.161	0.653	50
	6.84	0.05	25	0.185	0.658	39.0936
	5.6	0.05	25	0.13	0.495	38.2143
pUT18/pEAW2	5.4	0.05	25	0.127	0.501	41.2963
	5.68	0.05	25	0.142	0.595	48.8028
	5.84	0.05	25	0.148	0.611	48.2192
pUT18/pKNT25	4.98	0.05	18	0.129	0.535	68.9982
	6.14	0.05	18	0.169	0.768	85.4596
