# Supplementary material for: IgaA negatively regulates the Rcs Phosphorelay via contact with the RcsD Phosphotransfer Protein
Source: PLoS Genet. 2020 Jul 27;16(7):e1008610. doi: 10.1371/journal.pgen.1008610 (PMC7418988; doi:10.1371/journal.pgen.1008610)
Supplement: S1 Table — Details of construction are provided in Materials and Methods. (XLSX) [file pgen.1008610.s010.xlsx]

## Sheet: Sheet1
	Name	Genotype	Parent	Method of construction or reference
	BTH101	F-, cya-99, araD139, galE15, galK16, rpsL1 (Strr), hsdR2, mcrA1, mcrB1	DH1	Karimova et al. PNAS. 1998 May; 95(10):5752-5756
	CAI_91	BW25113 Dcya::araC-kan-pBAD-kid		Caroline Ranquet (Bgene Genetics, Grenoble) araC-kan-pBAD-kid source
	DH300	PrprA142-lacZ		Majdalani et al. Mol Microbiol. 2002 Nov; 46(3):813-826
	DH311	PrprA142-lacZ, rcsB311::kan	DH300	Majdalani et al. J Bacteriol. 2005 Oct; 187(19): 6770–6778.
	DH339	PrprA142-lacZ, yojN::kan (rcsD542)	DH300	Majdalani et al. J Bacteriol. 2005 Oct; 187(19): 6770–6778.
	DY330	ΔlacU169 gal490 λcI857 Δ(cro-bioA)	W3110	Yu et al, PNAS. 2000 May; 97(11): 5978-5983
	JW2293	DackA::kan Keio collection	BW25113	Baba et al. 2006 Mol Syst Biol. (2):1-11
	JW3375	DbioH::kan Keio Collection	BW25113	Baba et al. 2006 Mol Syst Biol. (2):1-11
	NC397	W3110 pglΔ8 gal490 λ cI857(cro-bioA)Δ lacIo <>kan-Ter<>cat-sacB <>lacZYA	W3110	Svennignsen et al, PNAS March 22, 2005 102 (12) 4465-4469 template for cat-sacB
	NEB DH5-alpha F'IQ	F´ proA+B+ lacIq ∆(lacZ)M15 zzf::Tn10 (TetR) / fhuA2∆(argF-lacZ)U169 phoA glnV44 Φ80Δ(lacZ)M15 gyrA96 recA1 relA1 endA1 thi-1 hsdR17		New England Biolabs
	NEB Turbo	glnV44 thi-1 Δ(lac-proAB) galE15 galK16 R(zgb-210::Tn10)TetS endA1 fhuA2 Δ(mcrB-hsdSM)5, (rK–mK–) F′[traD36 proAB+ lacIq lacZΔM15]		Parental to EAW68; New England Biolabs
	NM7	DrcsF12::cat%-sacB	DY330	DY330 recombineered with PCR product using DrcsF.F and DrcsF.R primers on NC397 template
	NM20	rcsD543::kan	DY330	DY330 recombineered with PCR product using primers rcsD543.F and rcsD543.R on ybeW::kan template Chen and Gottesman 2017 Genes and Dev
	NM357	DigaA::chl# ; non-mucoid due to unmapped secondary suppressing mutation	NM1100	NM1100 recombineered with PCR product using primers yrfF-cat.F and yrfF-cat.R on CAT19 template; C. Fuqua Biotechniques 1992; 12:223-225.non-mucoid colony selected.
	NM397	DaraEp Pcp6gent::Pcp18-araE	MG1655	MG1655 transduced with P1 from NM399
	NM398	DaraEp kan Pcp18-araE, cI857 mini-l-Red-TetR	NM1100	NM1100 transduced with P1 from BW27750, select at 32C.
	NM399	DaraEp Pcp6gent::Pcp18-araE	NM398	NM398 recombineered with gentR PCR product using gent-araE.F and gent-araE.R2; pBBR1MCS-5 template
	NM570	lacI'::PLlac-O1::kan-pBAD-ccdB::lacZ	MG1655	Parker et al. Mol Micro. Vol. 105, 2017; 309-325
	NM690	DaraBAD::kan-pBAD-ccdB	NM1100	NM1100 recombineered with kan-pBAD-ccdB PCR product using araBADkan.For and araBADccdB.Rev primers; NM570 template
	NM857	DaraBAD::PrprA142-mCherry	NM690	NM690 recombineered with gBlock Kp8
	NM859	DaraBAD::PrprA142-mCherry, rcsC32::Tn10 (tetr)	NM857	NM857 transduced with P1(SG12083)
	NM860	DaraBAD::PrprA142-mCherry, rcsD543::kan	NM857	NM857 transduced with P1(NM20)
	NM865	DaraBAD::PrprA142-mCherry, rcsB11::Tn10 (tetr)	NM857	NM857 transduced with P1(SG20382)
	NM1100	cI857 mini‐λ‐Red‐tetr	MG1655	Bougdour et al. Molecular Microbiology(2008)68(2), 298–313
	SG12083	rcsC32::Tn10 (tetr)	C600	C600 lab strain containing rcsC32::Tn10
	SG20382	rcsB11::Tn10 (tetr)	MC4100	Brill et al. J. Bact., June 1988, p. 2599-2611 Vol. 170, No. 6
	Stellar E. coli	F-, endA1, supE44, thi-1, recA1, relA1, gyrA96, phoA, Φ80d lacZΔ M15, Δ (lacZYA - argF) U169, Δ (mrr - hsdRMS - mcrBC), ΔmcrA, λ-		Gibson assembly cloning strain; Clontech
	EAW1	rcsB11::Tn10, cya	BTH101	BTH101 transduced with P1 from NM865
	EAW2	rcsC32::Tn10, cya	BTH101	BTH101 transduced with P1 from NM859
	EAW4	DrcsF12::cat-sacB, cya	BTH101	BTH101 transduced with P1 from NM7
	EAW8	DaraBAD::PrprA142-mCherry, DaraEp PCP6::gent::Pcp18-araE	NM857	NM857 transduced with P1 from NM397
	EAW9	DaraBAD::PrprA142-mCherry, rcsD543::kan, DaraEp Pcp6gent Pcp18-araE	NM860	NM860 transduced with P1 from NM397
	EAW11	rcsD541 yojN::kan cya	BTH101	BTH101 + P1 (DH339)
	EAW12	rcsD541(::FRT), cya	EAW11	EAW11 Flipped with pCP20, heat cured.
	EAW13	DaraBAD::PrprA142-mCherry, rcsD541(::FRT)	NM857	NM857 transduced with P1 from DH339; Flipped with pCP20, heat cured.
	EAW17	DaraBAD::PrprA142-mCherry, rcsD541(::FRT), igaA::chl	EAW13	EAW13 transduced with P1 from NM357
	EAW18	DaraBAD::PrprA142-mCherry, rcsC::Tn10, DaraEp Pcp6gent::Pcp18-araE	NM859	NM859 transduced with P1 from NM397
	EAW19	DaraBAD::PrprA142-mCherry, rcsD541(::FRT), DaraEp Pcp6gent::Pcp18-araE	EAW13	EAW13 transduced with P1 from NM397
	EAW31	DaraBAD::PrprA142-mCherry, DaraEp Pcp6gent::Pcp18-araE, rcsB::kan	EAW8	EAW8 transduced with P1 from DH311
	EAW32	DaraBAD::PrprA142-mCherry, DaraEp Pcp6gent::Pcp18-araE, DrcsF12::cat-sacB	EAW8	EAW8 transduced with P1 from NM7
	EAW51	DaraBAD::PrprA142-mCherry, DaraEp Pcp6gent::Pcp18-araE, DrcsC51::kan-araC-kid	EAW8+pSIM27	EAW8 recombineered using pSIM27 (https://redrecombineering.ncifcrf.gov/strains--plasmids.html) and PCR product EW139+140
	EAW52	DaraBAD::PrprA142-mCherry, DaraEp Pcp6gent::Pcp18-araE, DrcsD52::kan-araC-kid	EAW8+pSIM27	EAW8 recombineered using pSIM27 (https://redrecombineering.ncifcrf.gov/strains--plasmids.html) and PCR product EW137+138
	EAW53	DaraBAD::PrprA142-mCherry, DaraEp Pcp6gent::Pcp18-araE, DrcsD52::rcsD326-C	EAW52	EAW52 Recombineered with PCR product EW142+143 on MG1655 gDNA
	EAW54	DaraBAD::PrprA142-mCherry, DaraEp Pcp6gent::Pcp18-araE, DrcsDB54::rcsD326-C	EAW52	EAW52 Recombineered with PCR product EW143+147 on MG1655 gDNA
	EAW56	DaraBAD::PrprA142-mCherry, DaraEp Pcp6gent::Pcp18-araE, DrcsC51::rcsC326-C	EAW51	EAW51 Recombineered with PCR product EW146+148 on MG1655 gDNA
	EAW57	DaraBAD::PrprA142-mCherry, DaraEp Pcp6gent::Pcp18-araE, rcsDH842A	EAW52	EAW52 Recombineered with PCR product from EW141+142 on pEAW11H template
	EAW61	DaraBAD::PrprA142-mCherry, DaraEp Pcp6gent::Pcp18-araE, DrcsC51::rcsCD45-314	EAW51	EAW51 Recombineered with PCR product from EW144+145 on pEAW13peri template
	EAW66	DaraBAD::PrprA142-mCherry, DrcsD541(::FRT), igaA::chl, bioH::kan	EAW17	EAW17 transduced with P1 from JW3375 bioH::kan linked 78% with igaA::chl
	EAW68	NEB Turbo, rcsB11::Tn10 (tetr)	NEB Turbo cells	NEB Turbo transduced with P1 from NM865
	EAW69	DaraBAD::PrprA142-mCherry, DaraEp Pcp6gent::Pcp18-araE, DrcsC51::rcsC∆47-314	EAW51	EAW51 Recombineered with EW144+145 on pEAW13peri2 template
	EAW70	DaraBAD::PrprA142-mCherry, DaraEp Pcp6gent::Pcp18-araE, DrcsC51::rcsCD48-314	EAW51	EAW51 Recombineered with EW144+145 on pEAW13peri3 template
	EAW71	DaraBAD::PrprA142-mCherry, DaraEp Pcp6gent::Pcp18-araE, DrcsC51::rcsCD49-314	EAW51	EAW51 Recombineered with EW144+145 on pEAW13peri4 template
	EAW72	DaraBAD::PrprA142-mCherry, DaraEp Pcp6gent::Pcp18-araE, DrcsC51::rcsC1-19-malF2-59-rcsC334-C	EAW51	EAW51 Recombineered with EW144+145 on pEAW26 template; RcsC with its TM and periplasmic domains replaced with those from MalF
	EAW77	DaraBAD::PrprA142-mCherry, DaraEp Pcp6gent::Pcp18-araE, bioH::kan	EAW8	EAW8 transduced with P1 from JW3375 bioH::kan
	EAW85	DaraBAD::PrprA142-mCherry, DaraEp Pcp6gent::Pcp18-araE, DrcsC::rcsCD48-314, DrcsF12::cat-sacB	EAW70	EAW70 transduced with P1 from NM7
	EAW88	DaraBAD::PrprA142-mCherry, DaraEp Pcp6gent::Pcp18-araE, DrcsC88::kan-araC-kid	EAW8+pSIM27	EAW8 recombineered using pSIM27 (https://redrecombineering.ncifcrf.gov/strains--plasmids.html) and PCR product EAW200FIX+201
	EAW89	DaraBAD::PrprA142-mCherry, rcsD541(::FRT), DaraEp Pcp6gent::Pcp18-araE DrcsC88::kan-araC-kid	EAW19+pSIM27	EAW19 recombineered using pSIM27 (https://redrecombineering.ncifcrf.gov/strains--plasmids.html) and PCR product EAW200FIX+201
	EAW90	DaraBAD::PrprA142-mCherry, DaraEp Pcp6gent::Pcp18-araE, rcsD541(::FRT), DigaA::kan-araC-kid	EAW19+pSIM27	EAW19 recombineered using pSIM27 (https://redrecombineering.ncifcrf.gov/strains--plasmids.html) and PCR product EAW211+212
	EAW91	DaraBAD::PrprA142-mCherry, DaraEp Pcp6gent::Pcp18-araE, DrcsC91	EAW88	EAW88 Recombineered with oligo EW240, unmarked deletion of rcsC
	EAW92	DaraBAD::PrprA142-mCherry, DaraEp Pcp6gent::Pcp18-araE, rcsCH479A	EAW88	EAW88 Recombineered with PCR product EW144+145 on pEAW5H template
	EAW93	DaraBAD::PrprA142-mCherry, rcsD541(::FRT), DaraEp Pcp6gent::Pcp18-araE DrcsC91	EAW89+pSIM27	EAW89 recombineered using pSIM27 (https://redrecombineering.ncifcrf.gov/strains--plasmids.html) and oligoEW240, umarked deletion of rcsC
	EAW95	DaraBAD::PrprA142-mCherry, DaraEp Pcp6gent::Pcp18-araE, rcsD541(::FRT), DigaA	EAW90	EAW90 Recombineered with oligo EW241
	EAW96	DaraBAD::PrprA142-mCherry, DaraEp Pcp6gent::Pcp18-araE, rcsD541(::FRT), DigaA::igaAD36-181	EAW90	EAW90 Recombineered with PCR product EW213+214 on pEAW1cyt1 template
	EAW97	DaraBAD::PrprA142-mCherry, DaraEp Pcp6gent::Pcp18-araE, rcsD541(::FRT), DigaA::igaAD263-330	EAW90	EAW90 Recombineered with PCR product EW213+214 on pEAW1cyt2 template
	EAW98	DaraBAD::PrprA142-mCherry, DaraEp Pcp6gent::Pcp18-araE, rcsD541(::FRT), DigaA::igaAD384-649	EAW90	EAW90 Recombineered with PCR product EW213+214 on pEAW1peri template
	EAW99	DaraBAD::PrprA142-mCherry, DaraEp Pcp6gent::Pcp18-araE, rcsD541(::FRT), igaAD634A	EAW90	EAW90 Recombineered with PCR product EW213+214 on pEAW1D template
	EAW100	DaraBAD::PrprA142-mCherry, DaraEp Pcp6gent::Pcp18-araE, rcsD541(::FRT), igaAN638A	EAW90	EAW90 Recombineered with PCR product EW213+214 on pEAW1N template
	EAW101	DaraBAD::PrprA142-mCherry, DaraEp Pcp6gent::Pcp18-araE, rcsD541(::FRT), igaAL643P	EAW90	EAW90 Recombineered with PCR product EW213+214 on pEAW1L template
	EAW102	DaraBAD::PrprA142-mCherry, DaraEp Pcp6gent::Pcp18-araE, rcsD541(::FRT), igaAL643A	EAW90	EAW90 Recombineered with PCR product EW213+214 on pEAW1LA template
	EAW103	DaraBAD::PrprA142-mCherry, DaraEp Pcp6gent::Pcp18-araE, rcsD541(::FRT), igaAH644A	EAW90	EAW90 Recombineered with PCR product EW213+214 on pEAW1H template
	EAW106	DaraBAD::PrprA142-mCherry, DaraEp Pcp6gent::Pcp18-araE, DrcsD::rcsDD48-304	EAW52	EAW52 Recombineered with PCR product EW141+142 on pEAW11peri3 template
	EAW108	DaraBAD::PrprA142-mCherry, DaraEp Pcp6gent::Pcp18-araE, DrcsD::rcsD686-C	EAW52	EAW52 Recombineered with PCR product EW215+142 on MG1655 gDNA
	EAW109	DaraBAD::PrprA142-mCherry, DaraEp Pcp6gent::Pcp18-araE, igaAD634A	EAW77	EAW77 transduced with P1 from EAW99 lysate, select BioH+
	EAW110	DaraBAD::PrprA142-mCherry, DaraEp Pcp6gent::Pcp18-araE, igaAN638A	EAW77	EAW77 transduced with P1 from EAW100 lysate, select BioH+
	EAW111	DaraBAD::PrprA142-mCherry, DaraEp Pcp6gent::Pcp18-araE, igaAL643P	EAW77	EAW77 transduced with P1 from EAW101 lysate, select BioH+
	EAW112	DaraBAD::PrprA142-mCherry, DaraEp Pcp6gent::Pcp18-araE, igaAL643A	EAW77	EAW77 transduced with P1 from EAW102 lysate, select BioH+
	EAW113	DaraBAD::PrprA142-mCherry, DaraEp Pcp6gent::Pcp18-araE, igaAH644A	EAW77	EAW77 transduced with P1 from EAW103 lysate, select BioH+
	EAW120	DaraBAD::PrprA142-mCherry, DaraEp Pcp6gent::Pcp18-araE, rcsD841*	EAW52	EAW52 Recombineered with PCR product EW141+142 on pEAW11stopH842 template
	EAW121	DaraBAD::PrprA142-mCherry, DaraEp Pcp6gent::Pcp18-araE, rcsDT411A	EAW52	EAW52 Recombineered with PCR product EW141+142 on pEAW11T411A template
	EAW122	DaraBAD::PrprA142-mCherry, DaraEp Pcp6gent::Pcp18-araE, DackA::kan	EAW8	EAW8 transduced with P1 from JW2293 ackA::kan
	EAW123	DaraBAD::PrprA142-mCherry, DaraEp Pcp6gent::Pcp18-araE, rcsD541(::FRT), DackA::kan	EAW19	EAW19 transduced with P1 from JW2293 ackA::kan
	EAW124	DaraBAD::PrprA142-mCherry, DaraEp Pcp6gent::Pcp18-araE, rcsDH842A, DackA::kan	EAW57	EAW57 transduced with P1 from JW2293 ackA::kan
	EAW126	DaraBAD::PrprA142-mCherry, DaraEp Pcp6gent::Pcp18-araE, DackA::kan, rcsB11::Tn10	EAW122	EAW122 transduced with P1 from SG20382
	EAW128	DaraBAD::PrprA142-mCherry, DaraEp Pcp6gent::Pcp18-araE, DrcsC91, DackA::kan	EAW91	EAW91 transduced with P1 from JW2293 ackA::kan
	EAW129	DaraBAD::PrprA142-mCherry, DaraEp Pcp6gent::Pcp18-araE, rcsCH479A, DackA::kan	EAW92	EAW92 transduced with P1 from JW2293 ackA::kan
	EAW131	DaraBAD::PrprA142-mCherry, DaraEp Pcp6gent::Pcp18-araE, rcsD841*, DackA::kan	EAW120	EAW120 transduced with P1 from JW2293 ackA::kan
		% chloramphenicol at 10mg/ml final
		# chloramphenicol at 25mg/ml final
