# Supplementary material for: IgaA negatively regulates the Rcs Phosphorelay via contact with the RcsD Phosphotransfer Protein
Source: PLoS Genet. 2020 Jul 27;16(7):e1008610. doi: 10.1371/journal.pgen.1008610 (PMC7418988; doi:10.1371/journal.pgen.1008610)
Supplement: S2 Table — Details of construction are provided in Materials and Methods. (XLSX) [file pgen.1008610.s011.xlsx]

## Sheet: Sheet1
Name	Insert	Vector backbone	Primers	Notes
pBAD24		pBR322	To clone, plasmid was linearized with EW55fix+EW56fix	Guzman et al. J Bacteriol. 1995 Jul;177(14):4121-30
pBBR1MCS-5	aacC1 gentamycin acetyltransferase	pBluescript II		Kovach et al. Gene, 1995,166:175-176
pCP20	FLP recombinase	pSC101 repAts		Cherepanov P P, Wackernagel W. Gene. 1995;158:9–14
pUT18		pBR322	To clone, plasmid was linearized with EW1+EW2
pKNT25		pACYC177	To clone, plasmid was linearized with EW1+EW2
pSIM27	l-Red cI857, gam-beta-exo	pSC101 repAts		https://redrecombineering.ncifcrf.gov/strains--plasmids.html
pEAW1	IgaA-T18	pUT18	EW6+EW7
pEAW1D	IgaA D634A-T18	pUT18	EW6+EW175; EW176+EW7
pEAW1L	IgaA L643P-T18	pUT18	EW6+EW47; EW46+EW7
pEAW1LA	IgaA L643A-T18	pUT18	EW6+EW171; EW172+EW7
pEAW1H	IgaA H644A-T18	pUT18	EW6+EW173; EW174+EW7
pEAW1N	IgaA N638A-T18	pUT18	EW6+EW177 EW178+EW7
pEAW1cyt1	IgaA D36-181-T18	pUT18	EW6+EW134; EW135+EW7
pEAW1cyt2	IgaA D263-330-T18	pUT18	EW6+EW209; EW210+EW7
pEAW1peri	IgaA D384-649-T18	pUT18	EW6+EW238; EW237+EW7
pEAW2	IgaA-T25	pKNT25	EW6+EW7
pEAW5	RcsC-T18	pUT18	EW11+EW12	Cultivate in LacIq strain. Complements RcsC deletion
pEAW5H	RcsC H479A-T18	pUT18	EW11+EW49; EW48+EW12	Should be catalytically inactive
pEAW5peri	RcsC D5-314-T18	pUT18	EW11+EW157; EW158+EW12
pEAW5s	RcsC 326-C-T18	pUT18	EW11a+EW12
pEAW6	RcsC-T25	pKNT25	EW11+EW12	Fairly toxic. Cultivate in LacIq strain. Partially complements RcsC deletion (measured in RprA::lac reporter) but not as well as pEAW5
pEAW7	RcsD-T18	pUT18	EW13+EW14	When this is expressed in a D- background, it does not bring signal back down, but it does prevent IgaA deletion, so some level of RcsD complementation is observable.
pEAW7alpha	RcsD 1-522-T18	pUT18	EW13+EW83	Correctly truncates between domains; causes mucoidy in non LacIq strains
pEAW7b	RcsD 1-683-T18	pUT18	EW13+EW53	Correctly truncates between domains; causes mucoidy in non LacIq strains
pEAW7c	RcsD ABL-Hpt-T18	pUT18
pEAW7d	RcsD Hpt-T18	pUT18
pEAW7m	RcsD 1-383-T18	pUT18		This fusion seem to sicken wt cells and murder D- cells
pEAW7peri	RcsDD-T18	pUT18
pEAW7s	RcsD 326-C-T18	pUT18	EW54+EW14	Soluble portion (cuts in the middle of second TM domain, to be sure that all cytoplasmic portions are available); No IgaA interaction observed, interacts with RcsC sol as shown previously
pEAW8	RcsD-T25	pKNT25	EW13+EW14	see above for pEAW7 series
pEAW8alpha	RcsD 1-522-T25	pKNT25	EW13+EW83
pEAW8b	RcsD 1--683-T25	pKNT25	EW13+EW53
pEAW8m	RcsD 1-383-T25	pKNT25	EW13+EW14m
pEAW8m2	RcsD 1-461-T25	pKNT25	EW13+EW249
pEAW8m2 peri	RcsD 1-461, D45-304-T25	pKNT25	EW2+EW249 on pEAW8peri
pEAW8peri	RcsD D45-304-T25	pKNT25	EW56fix+EW249; EW160+EW14
pEAW8s	RcsD 326-C-T25	pKNT25	EW54+EW14
pEAW8T	RcsD T411A-T25	pKNT25	EW11+EW12 on library plasmid T411A template
pEAW11	RcsD	pBAD24	EW57+EW58	Complements RcsD deletion
pEAW11alpha	RcsD 1-522	pBAD24	EW57+EW89
pEAW11b	RcsD 1-683	pBAD24	EW57+EW88
pEAW11c	RcsD ABL and Hpt domains (686-C)	pBAD24	EW104+EW58
pEAW11d	RcsD Hpt domain (792-C)	pBAD24	EW105+EW58
pEAW11H	RcsD H842A	pBAD24	EW57+EW59: EW60+EW58
pEAW11m	RcsD 1-383	pBAD24	EW57+EW133
pEAW11m2	RcsD 1-462	pBAD24	EW57+EW136
pEAW11m2 peri	RcsD 1-461,∆45-304	pBAD24	EW56fix+EW136 on pEAW11peri	Fairly well tolerated, responded to PMBN
pEAW11peri	RcsD periplasmic deletion (∆45-304)	pBAD24	EW57+EW159; EW160+EW58	Allele kills/causes secondary mutations when inserted into chromosome
pEAW11peri3	RcsD periplasmic deletion (∆48-304)	pBAD24	EW57+EW196; EW160+EW58
pEAW11s	RcsD soluble (326-C)	pBAD24	EW87+EW58
pEAW11stopH842	RcsD with two stop codons replacing codons 840 and 841	pBAD24	EW218+EW219 on pEAW11 template
pEAW11 T411A	RcsD T411A	pBAD24	Isolated from SGI RcsD library
pEAW13peri	RcsC periplasmic deletion 3aa turn (∆45-314)	pBAD24	EW84+EW157; EW158+EW85
pEAW13peri2	RcsC periplasmic deletion 5aa turn (∆47-314)	pBAD24	EW84+EW168; EW158+EW85
pEAW13peri3	RcsC periplasmic deletion 6aa turn (∆48-314)	pBAD24	EW84+EW169; EW158+EW85
pEAW13peri4	RcsC periplasmic deletion 7aa turn (∆49-314)	pBAD24	EW84+EW170; EW158+EW85
pEAW22	MalF TM helices and 3aa turn-RcsC (segment starting at 335)	pBAD24	EW153+EW154; EW155+EW58	Induction was toxic. This does not have the RcsC signal sequence, only N-term of MalF
pEAW26	RcsC signal seq-MalF tm helices-RcsC	pBAD24	EW163+EW85 on pEAW22 template	This is the allele with RcsC signal sequence that went into the chromosome as MalF-RcsC (EAW72)
