# Supplementary material for: IgaA negatively regulates the Rcs Phosphorelay via contact with the RcsD Phosphotransfer Protein
Source: PLoS Genet. 2020 Jul 27;16(7):e1008610. doi: 10.1371/journal.pgen.1008610 (PMC7418988; doi:10.1371/journal.pgen.1008610)
Supplement: S3 Table — “Description” column provides information on the way in which the primer or gBlock was used. Non-underlined sequence followed by "*" denotes 5' overlap with another sequence, vector or another insert for use in In-Fusion reaction (Gibson assembly). Underlining indicates annealing region from which Tm is calculated. (XLSX) [file pgen.1008610.s012.xlsx]

## Sheet: Sheet1
Name	Sequence	Tm	Description
EW1	AAT CAT GGT CAT AGC TGT TTC CTG TGT GAA ATT G	60.5	pKNT25 and pUT18 linearization
EW2	AGC TTG CAT GCC TGC AGG TCG AC	60.9	pKNT25 and pUT18 linearization
EW6	GCT ATG ACC ATG ATT* AGC ACC ATT GTG ATT TTT TTA GCT GCT TTG CTG	60.6	IgaA fused to Nterm of T18 or T25
EW7	GCA GGC ATG CAA GCT* TTC GAT AAG GCT TTC TGA AGG GGT GAT C	60	IgaA fused to Nterm of T18 or T25
EW11	GCT ATG ACC ATG ATT* CGT CAG AAA GAG ACA ACG GCC AC	60.4	RcsC pUT18 and RcsC pKNT25
EW11a	GCT ATG ACC ATG ATT *GGA GCT GCA TTG TTT ACT CTC GCA CG	61.8	Forward primer for pEAW5s
EW12	GCA GGC ATG CAA GCT* CAG CAA GCT CTT GAC ATA ACT GTC AAT GTC G	60.4	RcsC pUT18 and RcsC pKNT25
EW13	GCT ATG ACC ATG ATT* CGT CAG AAA GAG ACA ACG GCC AC	60.2	RcsD pUT18 and RcsD pKNT25
EW14	GCA GGC ATG CAA GCT* CAG CAA GCT CTT GAC ATA ACT GTC AAT GTC G	60.8	RcsD pUT18 and RcsD pKNT25
EW14m	GCA GGC ATG CAA GCT* TTT GTT ACT TAT GAC AGT GCG GTT CGA TTC CTG	61.4	pEAW7m and pEAW8m RcsDm-T18 and RcsDm-T25
EW46	CCG CAT CCG ATC CCG* GAT CGT TCC	59.8	F primer to introduce L643P into IgaA
EW47	CGG GAT CGG ATG CGG* GCC AAT ATG CTG CGT ACC ATT GG	58.9	R primer to introduce L643P into IgaA
EW48	GCG GAG CTG CGA ACG CCG	57.6	F primer to introduce H479A into RcsC
EW49	CGT TCG CAG CTC CGC* ACT GAC GGT GGC AAG GAA CAT C	59.7	R primer to introduce H479A into RcsC
EW53	GCA GGC ATG CAA GCT *AAC TTC CGG GTC AGC TGC GAG	62	pEAW7b/8b RcsD until residue 683
EW54	GCT ATG ACC ATG ATT* GGC TAT ACC ACA TTC CGC CAT TTC TCC	61.1	pEAW7s/8s Soluble RcsD
EW55fix	TGA ATT CCT CCT GCT AGC CCA AAA AAA CGG GTA TGG AG	65.7	pBAD24 linearization including consensus RBS
EW56fix	AAG CTT GGC TGT TTT GGC GGA TGA GAG AAG ATT TTC AGC	66.2	pBAD24 linearization including consensus RBS
EW57	AGC AGG AGG AAT TCA* ATG CGT CAG AAA GAG ACA ACG GCC	61.6	pEAW11 pBAD24 RcsD containing native start and stop, consensus RBS
EW58	AAA ACA GCC AAG CTT* CTA CAG CAA GCT CTT GAC ATA ACT GTC AAT GTC G	61.5	pEAW11 pBAD24 RcsD containing native start and stop, consensus RBS
EW59	ACG GCT GCG CGT CTT* AAA GGC GTA TTT GCC ATG CTA AAT CTG GTA CC	63.7	RcsD H842A divergent primers
EW60	AAG ACG CGC AGC CGT* TTG GGC TAA CGC AGC AAA G	64.2	RcsD H842A divergent primers
EW83	GCA GGC ATG CAA GCT *ACT TTT CCA GCT ATC ATC CGC AAG CAT GTT C	62.2	pEAW7alpha/8alpha RcsD to residue 525
EW84	AGC AGG AGG AAT TCA* ATG AAA TAC CTT GCT TCT TTT CGT ACA ACC CTG	60.3	pEAW13 RcsC in pBAD; nb: RcsC begins TTG in Eco, swapped to ATG here.
EW87	AGC AGG AGG AAT TCA* ATG GGC TAT ACC ACA TTC CGC CAT TTC TCC	61.1	pEAW11s RcsDs pBAD
EW88	AAA ACA GCC AAG CTT * TCA AAC TTC CGG GTC AGC TGC GAG	62	pEAW11b RcsDb pBAD
EW89	AAA ACA GCC AAG CTT * CTA ACT TTT CCA GCT ATC ATC CGC AAG CAT GTT C	62.2	pEAW11a RcsDa pBAD
EW104	AGC AGG AGG AAT TCA* ATG GAA GAA GAG CGT TTA CTG GAT GAT GTC TGC G	61.9	pEAW11c forward pair with EW58
EW105	AGC AGG AGG AAT TCA* ATG GTG ACA GAA TCG CCT CTG GGC G	62.4	pEAW11d forward piar with EW58
EW133	AAA ACA GCC AAG CTT* TTT GTT ACT TAT GAC AGT GCG GTT CGA TTC CTG	61.4	pEAW11m pBAD24 RcsDm to residue 383
EW134	ATT GAG TAG CTC GAT* GTT GGT CCA GGG CAG CTG ACG C	65.3	Internal primers to delete IgaA cyt loop1
EW135	ATC GAG CTA CTC AAT ATT CGC AAA GAA ACG CAT GAA GAA TAT GCG CTG AG	66.5	see above
EW136	AAA ACA GCC AAG CTT* CTA CCC CTG CTG GTT TTT CTC ATA CAG ACG	61.1	11m2 to residue 461
EW137	CCC TAT CAC TTC GCG AAG TTT TAA CAG GTC ATA AAC ACG A* TTA GAA GAA CTC GTC AAG AAG GCG ATA GAA GGC GAT GC	65	Recombineering primers for RcsD deletion with Kan AraC Kid
EW138	AAT AAT TAC GTT CAT ATT GTT CAT GTA ATA GGC TAC CTT G* AAA AAA AGC CCG CTC ATT AGG CGG CTG CTC AAG TC	67.3	see above
EW139	ACC ACA CTC CAT CGG TCA CCT GAG GCG GAG CTT CGC CCC T * TTA GAA GAA CTC GTC AAG AAG GCG ATA GAA GGC GAT GC	65	Recombineering primers for RcsC deletion with Kan Ara Kid
EW140	TGC ACT GAA TGC CGG ATG CGG CGT AAA CGC CTT ATC CGT C* AAA AAA AGC CCG CTC ATT AGG CGG CTG CTC AAG TC	67.3	see above
EW141	CTT TAT ACT GCC CTA TCA CTT CGC GAA GTT TTA ACA GGT CAT AAA CAC GA* ATG CGT CAG AAA GAG ACA ACG GCC	61.6	Recombineering primers for RcsD full length mutants (EW141+142) and cytoplasmic (EW143+142) RcsD at the Kan AraC Kid cassette
EW142	GGT CAT CGG CAA TAA TTA CGT TCA TAT TGT TCA TGT AAT AGG CTA CCT TG *CTA CAG CAA GCT CTT GAC ATA ACT GTC AAT GTC G	61.5	see above
EW143	CTT TAT ACT GCC CTA TCA CTT CGC GAA GTT TTA ACA GGT CAT AAA CAC GA* ATG GGC TAT ACC ACA TTC CGC CAT TTC TCC	61.1	see above
EW144	CGC TAC CTT AAC CAC ACT CCA TCG GTC ACC TGA GGC GGA GCT TCG CCC CT* TTG AAA TAC CTT GCT TCT TTT CGT ACA ACC CTG	60.4	Recombineering primers RcsC full length mutants (EW144+145) and cytoplasmic (EW146+145)
EW145	ATC TGG CAT TTG CAC TGA ATG CCG GAT GCG GCG TAA ACG CCT TAT CCG TC *CTA CGA ATC CCG CGA TTT CCT GAC C	61.2	see above
EW146	CGC TAC CTT AAC CAC ACT CCA TCG GTC ACC TGA GGC GGA GCT TCG CCC CT* TTG GGA GCT GCA TTG TTT ACT CTC GCA CG	61.8	see above
EW147	ACA CTA ACG CGT CTT ATC TGG CCT ACA GGT GAT TAG TCT TTA TCT GCC GG*C ATG TAA TAG GCT ACC TTG CTA CAG CAA GCT C	61.5	This reverse primer deletes RcsB while annealing to the 3’end of the RcsD gene
EW148	CAT TGA CAG TTA TGT CAA GAG CTT GCT GTA GCA AGG TAG CCT ATT ACA TG *CCG GCA GAT AAA GAC TAA TCA CCT GTA GGC	61.5	This primer deletes RcsB while annealing to the 3’ end of the RcsC gene AND is probably a more successful recomb primer in general because it includes the RcsC repeat region
EW153	AGC AGG AGG AAT TCA* ATG GAT GTC ATT AAA AAG AAA CAT TGG TGG CAA AGC	61.3	pair with EW154 to amplify MalF with fuse to RcsC for expression in pBAD24- pEAW22
EW154	ATT GGC GAA AAT ATA CAG CCC CGC TG	61.5	see above
EW155	TAT ATT TTC GCC AAT* CGG ATG TAC GAG CGA CGT ATT TTC ATT CCG	62.1	pair with EW85 to amplify RcsC cyt for above MalF fusion pBAD24- pEAW22
EW157	GTT AAG GAT CAA CAT *TCG CTG ATG TAA CGC ATT AAC GAT GTA AAA AAC GG	61.8	pair with EW84 to create the first piece for RcsC periplasmic deletion in pBAD24- pEAW13peri
EW158	ATG TTG ATC CTT AAC GCA ATT TTG CTG AAT GTG C	61.5	pair with EW85 to create the second piece for RcsC periplasmic deletion in pBAD24 - pEAW13peri
EW159	AAT GTT TTG CAA CGT* GGC GTT AAC GGC GCT TTG TAC CAT TAC	62	pair with EW57 to create the first piece for RcsDperi deletion in pBAD24- pEAW11peri
EW160	ACG TTG CAA AAC ATT CTG CTG CCA C	61	pair with EW58 for second piece of above construct
EW163	AGC AGG AGG AAT TCA* ATG AAA TAC CTT GCT TCT TTT CGT ACA ACC CTG AAA GCC TCG CGC TAC ATG TTC AGA TGG TCA GTG CTA GGT CTG CTC GG	62.6	Mega primer to add back RcsC signal sequence to small MalF fusion; pair with EW85 on MalFRcsC template; in pBAD24- pEAW26
EW168	GTT AAG GAT CAA CAT *CGA TTC TCG CTG ATG TAA CGC ATT AAC GAT G	60.8	replaces EW157 above to create RcsCperi deletion with 2aa extension in pBAD24- pEAW13peri2
EW169	GTT AAG GAT CAA CAT *TTC CGA TTC TCG CTG ATG TAA CGC ATT AAC G	61.8	replaces EW157 above to create RcsCperi deletion with 3aa extension in pBAD24- pEAW13peri3
EW170	GTT AAG GAT CAA CAT *AAT TTC CGA TTC TCG CTG ATG TAA CGC ATT AAC G	61.8	replaces EW157 above to create RcsCperi deletion with 4aa extension in pBAD24- pEAW13peri4
EW171	CGG ATG CGC GCC AAT* ATG CTG CGT ACC ATT GGC GTC AGT GAA GAT TTT TGT GAC	67.2	Internal primers IgaA L643A
EW172	ATT GGC GCG CAT CCG* ATC CCG GAT CGT TCC GGC CTG TGG	69.6	Internal primers IgaA L643A
EW173	GAT CGG CGC AAG GCC* AAT ATG CTG CGT ACC ATT GGC GTC AG	66.4	Internal primers IgaA H644A
EW174	GGC CTT GCG CCG ATC* CCG GAT CGT TCC GGC CTG TG	68.3	Internal primers IgaA H644A
EW175	ATT GGC GGC AGT GAA *GAT TTT TGT GAC GAT ACC CTC GGC GTT AAA CGG	65.4	Internal primers IgaA D634A
EW176	TTC ACT GCC GCC AAT *GGT ACG CAG CAT ATT GGC CTT CAT C	64.3	Internal primers IgaA D634A
EW177	CGT ACC GGC GGC GTC *AGT GAA GAT TTT TGT GAC GAT ACC CTC GGC G	67.3	Internal primers IgaA N636A
EW178	GAC GCC GCC GGT ACG *CAG CAT ATT GGC CTT CAT CCG ATC CC	66.1	Internal primers IgaA N636A
EAW194	AAT GTT TTG CAA CGT CCA GGC GTT AAC GGC GCT TTG TAC C	64.2	replace EW159 to extend RcsD peri by 1aa; in pBAD24- pEAW11peri1
EAW195	AAT GTT TTG CAA CGT CAG CCA GGC GTT AAC GGC GC	64.5	replace EW159 to extend RcsD peri by 2aa; in pBAD24- pEAW11peri2
EAW196	AAT GTT TTG CAA CGT TTT CAG CCA GGC GTT AAC GGC G	62.7	replace EW159 to extend RcsD peri by 3aa; in pBAD24- pEAW11peri3
EAW197	AAT GTT TTG CAA CGT ATC TTT CAG CCA GGC GTT AAC GGC G	63.6	replace EW159 to extend RcsD peri by 4aa; in pBAD24- pEAW11peri4
EW200FIX	CCTTGCTTCTTTTCGTACAACCCTGAAAGCCTCGCGCTACTAG* TTA GAA GAA CTC GTC AAG AAG GCG ATA GAA GGC GAT GC	65	Recombineering primers for RcsC deletion with Kan Ara Kid leaving some ORF on each side of cassette; adds stop codon to prevent translation of accidental orf
EW201	GCGATTTCCTGACCCTCTCGGCATATAACGTCAGCGTCTG* AAA AAA AGC CCG CTC ATT AGG CGG CTG CTC AAG TC	67.3	Recombineering primers for RcsC deletion with Kan Ara Kid leaving some ORF on each side of cassette
EW209	TAA CGG AAA GTT TTT* ACC GCG CAG ACA ATG AAT TTC CCG C	64.2	pEAW12cyt2 IgaA cyt2 loop deletion in pBAD; pEAW1cyt2 if in T18
EW210	AAA AAC TTT CCG TTA CAG CAC TGG CTG CGC	64.7	pEAW12cyt2 IgaA cyt2 loop deletion in pBAD; pEAW1cyt2 if in T18
EW211	ACAGACTAAGTAAGATGGGGAAAGCATGAGCACCATTGTGTAG* TTA GAA GAA CTC GTC AAG AAG GCG ATA GAA GGC GAT GC	65	IgaA Kan AraC Kid recombineering primers; stop codon added to prevent a random ORF from being transcribed
EW212	CATAACCTGCCGCGCAAACGTGTTATTCGATAAGGCTTTC* AAA AAA AGC CCG CTC ATT AGG CGG CTG CTC AAG TC	67.3	IgaA Kan AraC Kid recombineering primers
EW213	ACCACGCCTGACAGACTAAGTAAGATGGGGAAAGC ATG AGC ACC ATT GTG* ATT TTT TTA GCT GCT TTG C	61.7	IgaA allele knock in primers
EW214	GACAGGGTAGCATAACCTGCCGCGCAAACGTG TTA TTC GAT AAG GCT TTC* TGA AGG GGT GAT CAG TTG	62	IgaA allele knock in primers
EW215	CTTTATACTGCCCTATCACTTCGCGAAGTTTTAACAGGTCATAAACACGA*ATG GAA GAA GAG CGT TTA CTG GAT GAT GTC TGC G	61.9	RcsD ABL Hpt only on chrom knock in, Pair with EW142
EW216	GCG TAA TGA CAT GCC* AGC GGC TAT TAT GCG CTC TTT GTA GAC	64.7	RcsD cut off Hpt with two stops for RTH before allele knock in F
EW217	GGC ATG TCA TTA CGC* ATT TTC ATC TCC GCC CAG AGG C	64.1	RcsD cut off Hpt with two stops for RTH before allele knock in R
EW218	CAA TAG TAA CAT CGT* CTT AAA GGC GTA TTT GCC ATG C	60.2	RcsD stop stop at positions 840 and 841 for RTH before allele knock in
EW219	ACG ATG TTA CTA TTG* GGC TAA CGC AGC AAA GTC ACT G	61.8	RcsD stop stop at positions 840 and 841 for RTH before allele knock in
EW237	GCC ACC AGC GTA AAA* CGT TCC GGC CTG TGG CGC TAT CTC AGC	68.2	IgaA del peri primers
EW238	TTT TAC GCT GGT GGC TTC AAT GGT CTG CGC G	67	IgaA del peri primers
EW240	TT TGA AAT ACC TTG CTT CTT TTC GTA CAA CCC TGA AAG CCT CGC GCT ACC AGA CGC TGA CGT TAT ATG CCG AGA GGG TCA GGA AAT CGC GGG ATT CGT AG		Oligo for ss RcsC clean deletion recombineering (50b homology on each side)
EW241	ACC ACG CCT GAC AGA CTA AGT AAG ATG GGG AAA GCA TGA GCA CCA TTG TGG AAA GCC TTA TCG AAT AAC ACG TTT GCG CGG CAG GTT ATG CTA CCC TGT C		Oligo for ss IgaA clean deletion recombineering (50b homology on each side)
EW249	GCA GGC ATG CAA GCT* CCC CTG CTG GTT TTT CTC ATA CAG ACG C	62.8
DrcsF.F	GGGCGAGCGAATAACGCCTATTTGCTCGAACTGGAAACTGCTCATAAAATGAGACGTTGATCGGCACGTA	91.3	oligo to amplify cat-sacB to delete rcsF
DrcsF.R	CAATATTGACGTTTTGATCATACATTGAGGAAATACTATGCGTGCTATCAAAGGGAAAACTGTCCATATG	83.8	oligo to amplify cat-sacB to delete rcsF
genta-araE.F	AGAATAGGAACTTCGGAATAGGAACTTCAAGATCCCCTTATTAGGTGGCGGTACTTGGGT	68.9	oligo to amplify gentamicin cassette for recombinerring
genta-araE.R2	ATCAAGATCTGATCAAGAGACAGGATGAGGATCGTTTCGCCGAATCCATGTGGGAGTTTATTCTTGACACAGATATTTATGATATAATAACTGAGTAAGCTTAACATAAGGAGGAAAAACATATGTTACGCAGCAGCAACGA	71	oligo to amplify gentamicin cassette for recombinerring
araBADkan.For	CGGCAGAAAAGTCCACATTGATTATTTGCACGGCGTCACAATAGGAACTTCAAGATCCCC	69.4	oligo to amplify kan-pBAD-ccdB counter-selection cassette to recombineer at araBAD locus
araBADccdB.Rev	CCTGGTTTCGTTTGATTGGCTGTGGTTTTATACAGTCATTATATTCCCCAGAACATCAGG	67.3	oligo to amplify kan-pBAD-ccdB counter-selection cassette to recombineer at araBAD locus
rcsD543.F	GAATTTCACACTGTACCCTTTATACTGCCCTATCACTTCGCGAAGTTTTAAAAGCCACGTTGTGTCTCAA		oligo to amplify kan cassette from JM Ghigo for recombinerring
rcsD543.R	GTTGGCCTGTTGCAACATCTCTGCACGACGTGAATCAACAATGTCGCTTTAGAAAAACTCATCGAGCA		oligo to amplify kan cassette from JM Ghigo for recombinerring
yrfF-cat+	GACTGACCACGCCTGACAGACTAAGTAAGATGGGGAAAGCCCTGTGACGGAAGATCACTTCG		for making igaA::chl deletion/insertion to create NM357
yrfF-cat-	ATTTGCGCGACAGGGTAGCATAACCTGCCGCGCAAACGTGTTATCACTTATTCAGGCGTAGC		for making igaA::chl deletion/insertion to create NM357
Kp8	TAACAAAGCGGGACCAAAGCCATGACAAAAACGCGTAACAAAAGTGTCTATAATCACGGCAGAAAAGTCCACATTGATTATTTGCACGGCGTCACACTTAATTGATATTTGCTTGCTCTTCCCCATATTTTCCTGCTTACCGCCATTCAGCTGGTAGTACCTGTCGCAAATTCTTTACAGTTTTTAAACTAATGAGACGAATCTGATCGACGCAAAAAGTCCGTATGCCTACTATTAGCTCacgGTTATAAAGGAGGTcagctATGGTGAGCAAGGGCGAGGAGGATAACATGGCCATCATCAAGGAGTTCATGCGCTTCAAGGTGCACATGGAGGGCTCCGTGAACGGCCACGAGTTCGAGATCGAGGGCGAGGGCGAGGGCCGCCCCTACGAGGGCA…		gBlock dsDNA for recombineering the PrprA::mCherry construct into NM690
